# Supplementary material for: The role of mitochondria-related genes and immune infiltration in carotid atherosclerosis: identification of hub targets through bioinformatics and machine learning approaches
Source: Front Genet. 2025 Aug 5;16:1597445. doi: 10.3389/fgene.2025.1597445 (PMC12361237; doi:10.3389/fgene.2025.1597445)
Supplement: Supplementary file 3 [file DataSheet1.zip]

Archive with 5 entries (4 files):
- Supplementary Data/
- Supplementary Data/Supplementary Data 1.txt
- Supplementary Data/Supplementary Data 3.csv
- Supplementary Data/Supplementary Data 2.txt
- Supplementary Data/Captions for Supplementary Data.docx
