# Supplementary material for: The role of mitochondria-related genes and immune infiltration in carotid atherosclerosis: identification of hub targets through bioinformatics and machine learning approaches
Source: Front Genet. 2025 Aug 5;16:1597445. doi: 10.3389/fgene.2025.1597445 (PMC12361237; doi:10.3389/fgene.2025.1597445)
Supplement: Supplementary file 3 [file DataSheet1.zip › Supplementary Data/Supplementary Data 3.csv]

GO_black
	ONTOLOGY	ID	Description	GeneRatio	BgRatio	pvalue	p.adjust	qvalue	geneID	Count
GO:0030098	BP	GO:0030098	lymphocyte differentiation	15/46	429/18870	4.72E-14	4.05E-11	2.70E-11	IKZF3/LAG3/ZAP70/THEMIS/RASGRP1/TBX21/TCF7/CD27/PRDM1/LCK/CD40LG/CD3D/CD2/IL7R/POU2AF1	15
GO:0050863	BP	GO:0050863	regulation of T cell activation	14/46	381/18870	1.97E-13	5.85E-11	3.90E-11	TIGIT/HLA-DOB/ICOS/LAG3/ZAP70/RASGRP1/TBX21/TCF7/CD27/PRDM1/LCK/CD40LG/CD2/IL7R	14
GO:1903131	BP	GO:1903131	mononuclear cell differentiation	15/46	481/18870	2.49E-13	5.85E-11	3.90E-11	IKZF3/LAG3/ZAP70/THEMIS/RASGRP1/TBX21/TCF7/CD27/PRDM1/LCK/CD40LG/CD3D/CD2/IL7R/POU2AF1	15
GO:0030217	BP	GO:0030217	T cell differentiation	13/46	307/18870	2.73E-13	5.85E-11	3.90E-11	IKZF3/LAG3/ZAP70/THEMIS/RASGRP1/TBX21/TCF7/CD27/PRDM1/LCK/CD3D/CD2/IL7R	13
GO:0045619	BP	GO:0045619	regulation of lymphocyte differentiation	10/46	212/18870	7.42E-11	1.19E-08	7.95E-09	IKZF3/LAG3/ZAP70/RASGRP1/TBX21/TCF7/CD27/PRDM1/CD2/IL7R	10
GO:1903037	BP	GO:1903037	regulation of leukocyte cell-cell adhesion	12/46	382/18870	8.35E-11	1.19E-08	7.95E-09	TIGIT/HLA-DOB/ICOS/LAG3/ZAP70/RASGRP1/TBX21/CD27/LCK/SKAP1/CD40LG/IL7R	12
GO:0022407	BP	GO:0022407	regulation of cell-cell adhesion	13/46	493/18870	1.05E-10	1.28E-08	8.54E-09	AKNA/TIGIT/HLA-DOB/ICOS/LAG3/ZAP70/RASGRP1/TBX21/CD27/LCK/SKAP1/CD40LG/IL7R	13
GO:0007159	BP	GO:0007159	leukocyte cell-cell adhesion	12/46	419/18870	2.42E-10	2.59E-08	1.73E-08	TIGIT/HLA-DOB/ICOS/LAG3/ZAP70/RASGRP1/TBX21/CD27/LCK/SKAP1/CD40LG/IL7R	12
GO:0045580	BP	GO:0045580	regulation of T cell differentiation	9/46	181/18870	4.57E-10	4.35E-08	2.90E-08	LAG3/ZAP70/RASGRP1/TBX21/TCF7/CD27/PRDM1/CD2/IL7R	9
GO:0002449	BP	GO:0002449	lymphocyte mediated immunity	11/46	368/18870	9.68E-10	8.30E-08	5.53E-08	GZMM/IL18RAP/LAG3/RASGRP1/TBX21/CD27/CD40LG/FCER1A/GZMB/CD2/IL7R	11
GO:0001906	BP	GO:0001906	cell killing	9/46	223/18870	2.88E-09	2.25E-07	1.50E-07	GZMM/IL18RAP/LAG3/RASGRP1/GBP5/GZMH/GZMB/CD2/IL7R	9
GO:1903706	BP	GO:1903706	regulation of hemopoiesis	11/46	417/18870	3.58E-09	2.56E-07	1.71E-07	IKZF3/LAG3/ZAP70/RASGRP1/TBX21/TCF7/CD27/PRDM1/GPR171/CD2/IL7R	11
GO:1902105	BP	GO:1902105	regulation of leukocyte differentiation	10/46	321/18870	4.18E-09	2.76E-07	1.84E-07	IKZF3/LAG3/ZAP70/RASGRP1/TBX21/TCF7/CD27/PRDM1/CD2/IL7R	10
GO:0002443	BP	GO:0002443	leukocyte mediated immunity	11/46	466/18870	1.13E-08	6.94E-07	4.63E-07	GZMM/IL18RAP/LAG3/RASGRP1/TBX21/CD27/CD40LG/FCER1A/GZMB/CD2/IL7R	11
GO:1903039	BP	GO:1903039	positive regulation of leukocyte cell-cell adhesion	9/46	275/18870	1.79E-08	1.02E-06	6.82E-07	HLA-DOB/ICOS/ZAP70/RASGRP1/CD27/LCK/SKAP1/CD40LG/IL7R	9
GO:0042113	BP	GO:0042113	B cell activation	9/46	278/18870	1.96E-08	1.05E-06	7.00E-07	IKZF3/ZAP70/RASGRP1/TBX21/CD27/TNFAIP3/CD40LG/IL7R/POU2AF1	9
GO:0002696	BP	GO:0002696	positive regulation of leukocyte activation	10/46	380/18870	2.08E-08	1.05E-06	7.00E-07	HLA-DOB/ICOS/ZAP70/RASGRP1/TBX21/CD27/LCK/CD40LG/CD2/IL7R	10
GO:0002764	BP	GO:0002764	immune response-regulating signaling pathway	11/46	500/18870	2.34E-08	1.11E-06	7.42E-07	UBASH3A/SEC14L1/ZAP70/THEMIS/CD247/LCK/SKAP1/TNFAIP3/FCER1A/GBP5/CD3D	11
GO:0050867	BP	GO:0050867	positive regulation of cell activation	10/46	396/18870	3.07E-08	1.39E-06	9.25E-07	HLA-DOB/ICOS/ZAP70/RASGRP1/TBX21/CD27/LCK/CD40LG/CD2/IL7R	10
GO:0001909	BP	GO:0001909	leukocyte mediated cytotoxicity	7/46	140/18870	4.47E-08	1.92E-06	1.28E-06	GZMM/IL18RAP/LAG3/RASGRP1/GZMB/CD2/IL7R	7
GO:0050852	BP	GO:0050852	T cell receptor signaling pathway	7/46	144/18870	5.43E-08	2.22E-06	1.48E-06	UBASH3A/ZAP70/THEMIS/CD247/LCK/SKAP1/CD3D	7
GO:0022409	BP	GO:0022409	positive regulation of cell-cell adhesion	9/46	322/18870	6.94E-08	2.70E-06	1.80E-06	HLA-DOB/ICOS/ZAP70/RASGRP1/CD27/LCK/SKAP1/CD40LG/IL7R	9
GO:0051251	BP	GO:0051251	positive regulation of lymphocyte activation	9/46	330/18870	8.56E-08	3.19E-06	2.13E-06	HLA-DOB/ICOS/ZAP70/RASGRP1/TBX21/CD27/LCK/CD40LG/IL7R	9
GO:0002768	BP	GO:0002768	immune response-regulating cell surface receptor signaling pathway	9/46	346/18870	1.28E-07	4.57E-06	3.05E-06	UBASH3A/ZAP70/THEMIS/CD247/LCK/SKAP1/TNFAIP3/FCER1A/CD3D	9
GO:0050870	BP	GO:0050870	positive regulation of T cell activation	8/46	251/18870	1.48E-07	5.07E-06	3.38E-06	HLA-DOB/ICOS/ZAP70/RASGRP1/CD27/LCK/CD40LG/IL7R	8
GO:0002757	BP	GO:0002757	immune response-activating signaling pathway	10/46	473/18870	1.62E-07	5.33E-06	3.55E-06	UBASH3A/SEC14L1/ZAP70/THEMIS/CD247/LCK/SKAP1/TNFAIP3/GBP5/CD3D	10
GO:0045785	BP	GO:0045785	positive regulation of cell adhesion	10/46	482/18870	1.92E-07	6.11E-06	4.07E-06	HLA-DOB/ICOS/ZAP70/RASGRP1/CD27/LCK/SKAP1/CD40LG/SPOCK2/IL7R	10
GO:0050851	BP	GO:0050851	antigen receptor-mediated signaling pathway	7/46	205/18870	6.03E-07	1.84E-05	1.23E-05	UBASH3A/ZAP70/THEMIS/CD247/LCK/SKAP1/CD3D	7
GO:0002429	BP	GO:0002429	immune response-activating cell surface receptor signaling pathway	8/46	318/18870	8.91E-07	2.63E-05	1.76E-05	UBASH3A/ZAP70/THEMIS/CD247/LCK/SKAP1/TNFAIP3/CD3D	8
GO:0042267	BP	GO:0042267	natural killer cell mediated cytotoxicity	5/46	76/18870	1.12E-06	3.19E-05	2.13E-05	IL18RAP/LAG3/RASGRP1/GZMB/CD2	5
GO:0002228	BP	GO:0002228	natural killer cell mediated immunity	5/46	79/18870	1.36E-06	3.75E-05	2.50E-05	IL18RAP/LAG3/RASGRP1/GZMB/CD2	5
GO:0043368	BP	GO:0043368	positive T cell selection	4/46	40/18870	2.65E-06	7.09E-05	4.73E-05	ZAP70/THEMIS/TBX21/CD3D	4
GO:0045058	BP	GO:0045058	T cell selection	4/46	53/18870	8.29E-06	0.000211981	0.000141382	ZAP70/THEMIS/TBX21/CD3D	4
GO:0002520	BP	GO:0002520	immune system development	6/46	199/18870	8.41E-06	0.000211981	0.000141382	ICOS/PDCD1/TBX21/TNFAIP3/CD40LG/IL7R	6
GO:0045089	BP	GO:0045089	positive regulation of innate immune response	7/46	343/18870	1.79E-05	0.000439408	0.000293064	SEC14L1/IL18RAP/ZBP1/LAG3/RASGRP1/TNFAIP3/GBP5	7
GO:0002833	BP	GO:0002833	positive regulation of response to biotic stimulus	7/46	369/18870	2.87E-05	0.000682487	0.000455187	SEC14L1/IL18RAP/ZBP1/LAG3/RASGRP1/TNFAIP3/GBP5	7
GO:0002460	BP	GO:0002460	adaptive immune response based on somatic recombination of immune receptors built from immunoglobulin superfamily domains	7/46	380/18870	3.46E-05	0.00080079	0.000534089	GZMM/TBX21/CD27/TNFAIP3/CD40LG/FCER1A/IL7R	7
GO:0032703	BP	GO:0032703	negative regulation of interleukin-2 production	3/46	28/18870	4.26E-05	0.000959752	0.00064011	LAG3/TBX21/TNFAIP3	3
GO:0045954	BP	GO:0045954	positive regulation of natural killer cell mediated cytotoxicity	3/46	29/18870	4.74E-05	0.001041264	0.000694474	IL18RAP/LAG3/RASGRP1	3
GO:0002507	BP	GO:0002507	tolerance induction	3/46	30/18870	5.26E-05	0.001126111	0.000751064	ICOS/PDCD1/TNFAIP3	3
GO:0033077	BP	GO:0033077	T cell differentiation in thymus	4/46	87/18870	5.93E-05	0.001240141	0.000827116	ZAP70/RASGRP1/CD3D/IL7R	4
GO:0045088	BP	GO:0045088	regulation of innate immune response	7/46	425/18870	7.01E-05	0.001431096	0.000954474	SEC14L1/IL18RAP/ZBP1/LAG3/RASGRP1/TNFAIP3/GBP5	7
GO:0031640	BP	GO:0031640	killing of cells of another organism	4/46	92/18870	7.38E-05	0.001433452	0.000956046	GZMM/GBP5/GZMH/GZMB	4
GO:0141061	BP	GO:0141061	disruption of cell in another organism	4/46	92/18870	7.38E-05	0.001433452	0.000956046	GZMM/GBP5/GZMH/GZMB	4
GO:0046631	BP	GO:0046631	alpha-beta T cell activation	5/46	181/18870	7.66E-05	0.001433452	0.000956046	ZAP70/TBX21/CD247/PRDM1/CD3D	5
GO:0002717	BP	GO:0002717	positive regulation of natural killer cell mediated immunity	3/46	34/18870	7.69E-05	0.001433452	0.000956046	IL18RAP/LAG3/RASGRP1	3
GO:0001910	BP	GO:0001910	regulation of leukocyte mediated cytotoxicity	4/46	96/18870	8.71E-05	0.001588907	0.001059727	IL18RAP/LAG3/RASGRP1/IL7R	4
GO:0002706	BP	GO:0002706	regulation of lymphocyte mediated immunity	5/46	188/18870	9.16E-05	0.001635338	0.001090694	IL18RAP/LAG3/RASGRP1/TBX21/IL7R	5
GO:0141060	BP	GO:0141060	disruption of anatomical structure in another organism	4/46	99/18870	9.82E-05	0.001703636	0.001136246	GZMM/GBP5/GZMH/GZMB	4
GO:0070269	BP	GO:0070269	pyroptosis	3/46	37/18870	9.94E-05	0.001703636	0.001136246	ZBP1/GBP5/GZMB	3
GO:0070229	BP	GO:0070229	negative regulation of lymphocyte apoptotic process	3/46	39/18870	0.00011651	0.001957817	0.001305772	PDCD1/CD27/IL7R	3
GO:0042100	BP	GO:0042100	B cell proliferation	4/46	104/18870	0.000118913	0.001959771	0.001307076	IKZF3/RASGRP1/CD40LG/IL7R	4
GO:0070232	BP	GO:0070232	regulation of T cell apoptotic process	3/46	40/18870	0.000125741	0.002033216	0.00135606	PDCD1/CD27/IL7R	3
GO:0031349	BP	GO:0031349	positive regulation of defense response	7/46	480/18870	0.000149567	0.00237369	0.00158314	SEC14L1/IL18RAP/ZBP1/LAG3/RASGRP1/TNFAIP3/GBP5	7
GO:0031341	BP	GO:0031341	regulation of cell killing	4/46	111/18870	0.000152968	0.00238352	0.001589696	IL18RAP/LAG3/RASGRP1/IL7R	4
GO:0045582	BP	GO:0045582	positive regulation of T cell differentiation	4/46	116/18870	0.000181266	0.002774019	0.001850141	ZAP70/RASGRP1/CD27/IL7R	4
GO:0001819	BP	GO:0001819	positive regulation of cytokine production	7/46	499/18870	0.000189903	0.002855204	0.001904288	TIGIT/RASGRP1/TBX21/CD40LG/GBP5/CD2/POU2AF1	7
GO:0070661	BP	GO:0070661	leukocyte proliferation	6/46	350/18870	0.000195402	0.00288724	0.001925654	IKZF3/ZAP70/RASGRP1/TNFAIP3/CD40LG/IL7R	6
GO:0031295	BP	GO:0031295	T cell costimulation	3/46	48/18870	0.000217141	0.003154059	0.00210361	ICOS/LCK/CD40LG	3
GO:0042269	BP	GO:0042269	regulation of natural killer cell mediated cytotoxicity	3/46	49/18870	0.000230908	0.003298134	0.002199701	IL18RAP/LAG3/RASGRP1	3
GO:0031294	BP	GO:0031294	lymphocyte costimulation	3/46	50/18870	0.000245228	0.003445255	0.002297824	ICOS/LCK/CD40LG	3
GO:0002708	BP	GO:0002708	positive regulation of lymphocyte mediated immunity	4/46	129/18870	0.000272349	0.003756029	0.002505096	IL18RAP/LAG3/RASGRP1/TBX21	4
GO:0045621	BP	GO:0045621	positive regulation of lymphocyte differentiation	4/46	130/18870	0.000280497	0.003756029	0.002505096	ZAP70/RASGRP1/CD27/IL7R	4
GO:0050864	BP	GO:0050864	regulation of B cell activation	4/46	130/18870	0.000280497	0.003756029	0.002505096	IKZF3/TBX21/CD27/TNFAIP3	4
GO:0002715	BP	GO:0002715	regulation of natural killer cell mediated immunity	3/46	53/18870	0.000291603	0.003844668	0.002564214	IL18RAP/LAG3/RASGRP1	3
GO:0033089	BP	GO:0033089	positive regulation of T cell differentiation in thymus	2/46	11/18870	0.000315308	0.004094224	0.002730656	RASGRP1/IL7R	2
GO:0002703	BP	GO:0002703	regulation of leukocyte mediated immunity	5/46	249/18870	0.000338757	0.004279256	0.002854064	IL18RAP/LAG3/RASGRP1/TBX21/IL7R	5
GO:0038093	BP	GO:0038093	Fc receptor signaling pathway	3/46	56/18870	0.000343294	0.004279256	0.002854064	CD247/LCK/FCER1A	3
GO:0002697	BP	GO:0002697	regulation of immune effector process	6/46	389/18870	0.000344538	0.004279256	0.002854064	IL18RAP/LAG3/RASGRP1/TBX21/CD40LG/IL7R	6
GO:0070231	BP	GO:0070231	T cell apoptotic process	3/46	58/18870	0.000380831	0.004662457	0.003109641	PDCD1/CD27/IL7R	3
GO:2000107	BP	GO:2000107	negative regulation of leukocyte apoptotic process	3/46	59/18870	0.000400549	0.004834801	0.003224586	PDCD1/CD27/IL7R	3
GO:0070228	BP	GO:0070228	regulation of lymphocyte apoptotic process	3/46	60/18870	0.000420913	0.005010036	0.00334146	PDCD1/CD27/IL7R	3
GO:0034113	BP	GO:0034113	heterotypic cell-cell adhesion	3/46	61/18870	0.000441931	0.005093739	0.003397286	LCK/SKAP1/CD2	3
GO:0032823	BP	GO:0032823	regulation of natural killer cell differentiation	2/46	13/18870	0.000445777	0.005093739	0.003397286	RASGRP1/PRDM1	2
GO:0043383	BP	GO:0043383	negative T cell selection	2/46	13/18870	0.000445777	0.005093739	0.003397286	ZAP70/THEMIS	2
GO:0032623	BP	GO:0032623	interleukin-2 production	3/46	63/18870	0.000485964	0.005408714	0.00360736	LAG3/TBX21/TNFAIP3	3
GO:0032663	BP	GO:0032663	regulation of interleukin-2 production	3/46	63/18870	0.000485964	0.005408714	0.00360736	LAG3/TBX21/TNFAIP3	3
GO:0002705	BP	GO:0002705	positive regulation of leukocyte mediated immunity	4/46	151/18870	0.000495123	0.005440008	0.003628231	IL18RAP/LAG3/RASGRP1/TBX21	4
GO:0034116	BP	GO:0034116	positive regulation of heterotypic cell-cell adhesion	2/46	14/18870	0.000519265	0.005504976	0.003671562	LCK/SKAP1	2
GO:0045059	BP	GO:0045059	positive thymic T cell selection	2/46	14/18870	0.000519265	0.005504976	0.003671562	ZAP70/CD3D	2
GO:0030183	BP	GO:0030183	B cell differentiation	4/46	153/18870	0.000520307	0.005504976	0.003671562	IKZF3/CD27/CD40LG/POU2AF1	4
GO:0009615	BP	GO:0009615	response to virus	6/46	436/18870	0.00062962	0.006552998	0.004370543	SEC14L1/ZBP1/TBX21/TNFAIP3/GBP5/POU2AF1	6
GO:0001912	BP	GO:0001912	positive regulation of leukocyte mediated cytotoxicity	3/46	69/18870	0.000634654	0.006552998	0.004370543	IL18RAP/LAG3/RASGRP1	3
GO:0023035	BP	GO:0023035	CD40 signaling pathway	2/46	16/18870	0.000682622	0.006964373	0.004644911	TNFAIP3/CD40LG	2
GO:0051250	BP	GO:0051250	negative regulation of lymphocyte activation	4/46	169/18870	0.00075571	0.007619338	0.005081742	TIGIT/LAG3/TBX21/TNFAIP3	4
GO:0046637	BP	GO:0046637	regulation of alpha-beta T cell differentiation	3/46	74/18870	0.000778566	0.007758498	0.005174556	ZAP70/TBX21/PRDM1	3
GO:0002366	BP	GO:0002366	leukocyte activation involved in immune response	5/46	301/18870	0.000801578	0.007896002	0.005266265	RASGRP1/TBX21/CD40LG/FCER1A/POU2AF1	5
GO:0031343	BP	GO:0031343	positive regulation of cell killing	3/46	76/18870	0.000841466	0.00818946	0.005461987	IL18RAP/LAG3/RASGRP1	3
GO:0002263	BP	GO:0002263	cell activation involved in immune response	5/46	305/18870	0.000850481	0.00818946	0.005461987	RASGRP1/TBX21/CD40LG/FCER1A/POU2AF1	5
GO:0046651	BP	GO:0046651	lymphocyte proliferation	5/46	307/18870	0.000875752	0.008339109	0.005561796	IKZF3/ZAP70/RASGRP1/CD40LG/IL7R	5
GO:0032943	BP	GO:0032943	mononuclear cell proliferation	5/46	314/18870	0.000968642	0.009122268	0.006084126	IKZF3/ZAP70/RASGRP1/CD40LG/IL7R	5
GO:0070227	BP	GO:0070227	lymphocyte apoptotic process	3/46	82/18870	0.001049267	0.009646851	0.006433999	PDCD1/CD27/IL7R	3
GO:1902107	BP	GO:1902107	positive regulation of leukocyte differentiation	4/46	185/18870	0.001058114	0.009646851	0.006433999	ZAP70/RASGRP1/CD27/IL7R	4
GO:1903708	BP	GO:1903708	positive regulation of hemopoiesis	4/46	185/18870	0.001058114	0.009646851	0.006433999	ZAP70/RASGRP1/CD27/IL7R	4
GO:0002312	BP	GO:0002312	B cell activation involved in immune response	3/46	90/18870	0.001373109	0.012386887	0.008261475	TBX21/CD40LG/POU2AF1	3
GO:0045061	BP	GO:0045061	thymic T cell selection	2/46	23/18870	0.001423647	0.012709016	0.00847632	ZAP70/CD3D	2
GO:0002695	BP	GO:0002695	negative regulation of leukocyte activation	4/46	202/18870	0.001463442	0.012902118	0.00860511	TIGIT/LAG3/TBX21/TNFAIP3	4
GO:0039531	BP	GO:0039531	regulation of viral-induced cytoplasmic pattern recognition receptor signaling pathway	3/46	93/18870	0.001508994	0.012902118	0.00860511	SEC14L1/TNFAIP3/GBP5	3
GO:2000106	BP	GO:2000106	regulation of leukocyte apoptotic process	3/46	93/18870	0.001508994	0.012902118	0.00860511	PDCD1/CD27/IL7R	3
GO:0016064	BP	GO:0016064	immunoglobulin mediated immune response	4/46	205/18870	0.001544791	0.012902118	0.00860511	TBX21/CD27/CD40LG/FCER1A	4
GO:0022408	BP	GO:0022408	negative regulation of cell-cell adhesion	4/46	205/18870	0.001544791	0.012902118	0.00860511	AKNA/TIGIT/LAG3/TBX21	4
GO:0050777	BP	GO:0050777	negative regulation of immune response	4/46	205/18870	0.001544791	0.012902118	0.00860511	PDCD1/TBX21/TNFAIP3/IL7R	4
GO:0034114	BP	GO:0034114	regulation of heterotypic cell-cell adhesion	2/46	24/18870	0.001550663	0.012902118	0.00860511	LCK/SKAP1	2
GO:0002819	BP	GO:0002819	regulation of adaptive immune response	4/46	208/18870	0.001629247	0.013297758	0.008868983	TBX21/SKAP1/TNFAIP3/IL7R	4
GO:0019724	BP	GO:0019724	B cell mediated immunity	4/46	208/18870	0.001629247	0.013297758	0.008868983	TBX21/CD27/CD40LG/FCER1A	4
GO:0001779	BP	GO:0001779	natural killer cell differentiation	2/46	25/18870	0.001682892	0.013354058	0.008906533	RASGRP1/PRDM1	2
GO:0046629	BP	GO:0046629	gamma-delta T cell activation	2/46	25/18870	0.001682892	0.013354058	0.008906533	TCF7/CD247	2
GO:0070233	BP	GO:0070233	negative regulation of T cell apoptotic process	2/46	25/18870	0.001682892	0.013354058	0.008906533	CD27/IL7R	2
GO:0030101	BP	GO:0030101	natural killer cell activation	3/46	99/18870	0.001805433	0.014195009	0.009467408	RASGRP1/PRDM1/CD2	3
GO:0042542	BP	GO:0042542	response to hydrogen peroxide	3/46	101/18870	0.001911744	0.014894222	0.00993375	IL18RAP/TXNIP/TNFAIP3	3
GO:0033081	BP	GO:0033081	regulation of T cell differentiation in thymus	2/46	27/18870	0.001962888	0.015154913	0.010107619	RASGRP1/IL7R	2
GO:0050866	BP	GO:0050866	negative regulation of cell activation	4/46	223/18870	0.002100282	0.016070906	0.010718543	TIGIT/LAG3/TBX21/TNFAIP3	4
GO:0002710	BP	GO:0002710	negative regulation of T cell mediated immunity	2/46	29/18870	0.002263437	0.01716607	0.011448966	TBX21/IL7R	2
GO:0002274	BP	GO:0002274	myeloid leukocyte activation	4/46	241/18870	0.002780893	0.020905483	0.01394298	IL18RAP/RASGRP1/FCER1A/CD2	4
GO:0046634	BP	GO:0046634	regulation of alpha-beta T cell activation	3/46	116/18870	0.002834503	0.02112321	0.014088194	ZAP70/TBX21/PRDM1	3
GO:0038094	BP	GO:0038094	Fc-gamma receptor signaling pathway	2/46	33/18870	0.002925402	0.021427947	0.014291439	CD247/LCK	2
GO:0045577	BP	GO:0045577	regulation of B cell differentiation	2/46	33/18870	0.002925402	0.021427947	0.014291439	IKZF3/CD27	2
GO:0001782	BP	GO:0001782	B cell homeostasis	2/46	34/18870	0.003103431	0.022539326	0.015032677	TNFAIP3/IL7R	2
GO:0071887	BP	GO:0071887	leukocyte apoptotic process	3/46	121/18870	0.003193355	0.022997521	0.015338271	PDCD1/CD27/IL7R	3
GO:0046632	BP	GO:0046632	alpha-beta T cell differentiation	3/46	124/18870	0.003421459	0.024434918	0.016296948	ZAP70/TBX21/PRDM1	3
GO:0039532	BP	GO:0039532	negative regulation of viral-induced cytoplasmic pattern recognition receptor signaling pathway	2/46	37/18870	0.003667219	0.025973608	0.017323183	SEC14L1/TNFAIP3	2
GO:0002456	BP	GO:0002456	T cell mediated immunity	3/46	129/18870	0.003823383	0.026857696	0.017912828	GZMM/TBX21/IL7R	3
GO:0070663	BP	GO:0070663	regulation of leukocyte proliferation	4/46	267/18870	0.004011199	0.02794795	0.018639976	IKZF3/ZAP70/TNFAIP3/CD40LG	4
GO:0050868	BP	GO:0050868	negative regulation of T cell activation	3/46	133/18870	0.004164837	0.028613038	0.019083559	TIGIT/LAG3/TBX21	3
GO:0002699	BP	GO:0002699	positive regulation of immune effector process	4/46	270/18870	0.00417343	0.028613038	0.019083559	IL18RAP/LAG3/RASGRP1/TBX21	4
GO:0002218	BP	GO:0002218	activation of innate immune response	4/46	276/18870	0.004511137	0.030682889	0.020464053	SEC14L1/ZBP1/TNFAIP3/GBP5	4
GO:0032733	BP	GO:0032733	positive regulation of interleukin-10 production	2/46	42/18870	0.004704428	0.031497615	0.021007437	TIGIT/CD40LG	2
GO:0042092	BP	GO:0042092	type 2 immune response	2/46	42/18870	0.004704428	0.031497615	0.021007437	TBX21/FCER1A	2
GO:0032814	BP	GO:0032814	regulation of natural killer cell activation	2/46	43/18870	0.00492629	0.032727367	0.021827624	RASGRP1/PRDM1	2
GO:0062207	BP	GO:0062207	regulation of pattern recognition receptor signaling pathway	3/46	145/18870	0.005298389	0.034928614	0.023295753	SEC14L1/TNFAIP3/GBP5	3
GO:0050856	BP	GO:0050856	regulation of T cell receptor signaling pathway	2/46	45/18870	0.005384245	0.035061675	0.023384499	UBASH3A/LCK	2
GO:0002753	BP	GO:0002753	cytosolic pattern recognition receptor signaling pathway	3/46	146/18870	0.005400398	0.035061675	0.023384499	SEC14L1/TNFAIP3/GBP5	3
GO:1903038	BP	GO:1903038	negative regulation of leukocyte cell-cell adhesion	3/46	152/18870	0.006037344	0.038902283	0.025946005	TIGIT/LAG3/TBX21	3
GO:0036230	BP	GO:0036230	granulocyte activation	2/46	49/18870	0.006356426	0.040652664	0.027113427	IL18RAP/FCER1A	2
GO:0045581	BP	GO:0045581	negative regulation of T cell differentiation	2/46	51/18870	0.006870281	0.043613564	0.029088209	LAG3/TBX21	2
GO:0007162	BP	GO:0007162	negative regulation of cell adhesion	4/46	312/18870	0.006930916	0.043674966	0.029129161	AKNA/TIGIT/LAG3/TBX21	4
GO:0050687	BP	GO:0050687	negative regulation of defense response to virus	2/46	52/18870	0.00713407	0.044626993	0.029764119	SEC14L1/TNFAIP3	2
GO:0007254	BP	GO:0007254	JNK cascade	3/46	163/18870	0.007317899	0.045445211	0.030309832	SH2D3A/RASGRP1/CD27	3
GO:0043303	BP	GO:0043303	mast cell degranulation	2/46	54/18870	0.007675255	0.047321535	0.031561253	RASGRP1/FCER1A	2
GO:0002204	BP	GO:0002204	somatic recombination of immunoglobulin genes involved in immune response	2/46	55/18870	0.007952606	0.047995656	0.032010859	TBX21/CD40LG	2
GO:0002208	BP	GO:0002208	somatic diversification of immunoglobulins involved in immune response	2/46	55/18870	0.007952606	0.047995656	0.032010859	TBX21/CD40LG	2
GO:0045190	BP	GO:0045190	isotype switching	2/46	55/18870	0.007952606	0.047995656	0.032010859	TBX21/CD40LG	2
GO:0002279	BP	GO:0002279	mast cell activation involved in immune response	2/46	56/18870	0.008234432	0.049349009	0.032913483	RASGRP1/FCER1A	2
GO:0002448	BP	GO:0002448	mast cell mediated immunity	2/46	57/18870	0.008520711	0.050710068	0.033821245	RASGRP1/FCER1A	2
GO:0051607	BP	GO:0051607	defense response to virus	4/46	334/18870	0.008767629	0.051641381	0.034442388	SEC14L1/ZBP1/TNFAIP3/GBP5	4
GO:0002707	BP	GO:0002707	negative regulation of lymphocyte mediated immunity	2/46	58/18870	0.008811422	0.051641381	0.034442388	TBX21/IL7R	2
GO:0140546	BP	GO:0140546	defense response to symbiont	4/46	335/18870	0.008857973	0.051641381	0.034442388	SEC14L1/ZBP1/TNFAIP3/GBP5	4
GO:0002823	BP	GO:0002823	negative regulation of adaptive immune response based on somatic recombination of immune receptors built from immunoglobulin superfamily domains	2/46	59/18870	0.00910654	0.052731788	0.035169638	TBX21/IL7R	2
GO:0001913	BP	GO:0001913	T cell mediated cytotoxicity	2/46	60/18870	0.009406044	0.053383973	0.035604615	GZMM/IL7R	2
GO:0002381	BP	GO:0002381	immunoglobulin production involved in immunoglobulin-mediated immune response	2/46	60/18870	0.009406044	0.053383973	0.035604615	TBX21/CD40LG	2
GO:0045620	BP	GO:0045620	negative regulation of lymphocyte differentiation	2/46	60/18870	0.009406044	0.053383973	0.035604615	LAG3/TBX21	2
GO:2000351	BP	GO:2000351	regulation of endothelial cell apoptotic process	2/46	61/18870	0.009709912	0.05474602	0.036513036	TNFAIP3/CD40LG	2
GO:0016447	BP	GO:0016447	somatic recombination of immunoglobulin gene segments	2/46	63/18870	0.010330652	0.05775247	0.038518198	TBX21/CD40LG	2
GO:0032640	BP	GO:0032640	tumor necrosis factor production	3/46	186/18870	0.010483293	0.05775247	0.038518198	RASGRP1/TNFAIP3/CD2	3
GO:0032680	BP	GO:0032680	regulation of tumor necrosis factor production	3/46	186/18870	0.010483293	0.05775247	0.038518198	RASGRP1/TNFAIP3/CD2	3
GO:0002820	BP	GO:0002820	negative regulation of adaptive immune response	2/46	64/18870	0.01064748	0.05775247	0.038518198	TBX21/IL7R	2
GO:0032615	BP	GO:0032615	interleukin-12 production	2/46	64/18870	0.01064748	0.05775247	0.038518198	TIGIT/CD40LG	2
GO:0032655	BP	GO:0032655	regulation of interleukin-12 production	2/46	64/18870	0.01064748	0.05775247	0.038518198	TIGIT/CD40LG	2
GO:0032613	BP	GO:0032613	interleukin-10 production	2/46	65/18870	0.010968583	0.058750475	0.039183821	TIGIT/CD40LG	2
GO:0032653	BP	GO:0032653	regulation of interleukin-10 production	2/46	65/18870	0.010968583	0.058750475	0.039183821	TIGIT/CD40LG	2
GO:0071706	BP	GO:0071706	tumor necrosis factor superfamily cytokine production	3/46	191/18870	0.011261145	0.059379802	0.039603552	RASGRP1/TNFAIP3/CD2	3
GO:1903555	BP	GO:1903555	regulation of tumor necrosis factor superfamily cytokine production	3/46	191/18870	0.011261145	0.059379802	0.039603552	RASGRP1/TNFAIP3/CD2	3
GO:0050854	BP	GO:0050854	regulation of antigen receptor-mediated signaling pathway	2/46	66/18870	0.011293941	0.059379802	0.039603552	UBASH3A/LCK	2
GO:0002822	BP	GO:0002822	regulation of adaptive immune response based on somatic recombination of immune receptors built from immunoglobulin superfamily domains	3/46	193/18870	0.011581412	0.060008232	0.040022686	TBX21/TNFAIP3/IL7R	3
GO:0070301	BP	GO:0070301	cellular response to hydrogen peroxide	2/46	67/18870	0.011623532	0.060008232	0.040022686	IL18RAP/TNFAIP3	2
GO:0072577	BP	GO:0072577	endothelial cell apoptotic process	2/46	67/18870	0.011623532	0.060008232	0.040022686	TNFAIP3/CD40LG	2
GO:0016445	BP	GO:0016445	somatic diversification of immunoglobulins	2/46	68/18870	0.011957333	0.061361881	0.040925507	TBX21/CD40LG	2
GO:0002704	BP	GO:0002704	negative regulation of leukocyte mediated immunity	2/46	69/18870	0.012295323	0.062349656	0.041584306	TBX21/IL7R	2
GO:0045576	BP	GO:0045576	mast cell activation	2/46	69/18870	0.012295323	0.062349656	0.041584306	RASGRP1/FCER1A	2
GO:0002562	BP	GO:0002562	somatic diversification of immune receptors via germline recombination within a single locus	2/46	72/18870	0.013334216	0.066827033	0.044570508	TBX21/CD40LG	2
GO:0016444	BP	GO:0016444	somatic cell DNA recombination	2/46	72/18870	0.013334216	0.066827033	0.044570508	TBX21/CD40LG	2
GO:0000302	BP	GO:0000302	response to reactive oxygen species	3/46	205/18870	0.013613509	0.067830099	0.045239506	IL18RAP/TXNIP/TNFAIP3	3
GO:0001818	BP	GO:0001818	negative regulation of cytokine production	4/46	381/18870	0.013698298	0.067858042	0.045258142	TIGIT/LAG3/TBX21/TNFAIP3	4
GO:0002285	BP	GO:0002285	lymphocyte activation involved in immune response	3/46	213/18870	0.015074396	0.072929252	0.048640403	TBX21/CD40LG/POU2AF1	3
GO:0042098	BP	GO:0042098	T cell proliferation	3/46	213/18870	0.015074396	0.072929252	0.048640403	ZAP70/RASGRP1/CD40LG	3
GO:0002260	BP	GO:0002260	lymphocyte homeostasis	2/46	77/18870	0.015147499	0.072929252	0.048640403	TNFAIP3/IL7R	2
GO:0002637	BP	GO:0002637	regulation of immunoglobulin production	2/46	77/18870	0.015147499	0.072929252	0.048640403	TBX21/CD40LG	2
GO:0032729	BP	GO:0032729	positive regulation of type II interferon production	2/46	77/18870	0.015147499	0.072929252	0.048640403	RASGRP1/CD2	2
GO:0002200	BP	GO:0002200	somatic diversification of immune receptors	2/46	78/18870	0.015522236	0.074315956	0.049565269	TBX21/CD40LG	2
GO:0002437	BP	GO:0002437	inflammatory response to antigenic stimulus	2/46	80/18870	0.016283622	0.077528133	0.051707641	RASGRP1/FCER1A	2
GO:0043299	BP	GO:0043299	leukocyte degranulation	2/46	81/18870	0.01667023	0.078930316	0.052642832	RASGRP1/FCER1A	2
GO:0050871	BP	GO:0050871	positive regulation of B cell activation	2/46	84/18870	0.017853468	0.084068254	0.056069596	TBX21/CD27	2
GO:0051403	BP	GO:0051403	stress-activated MAPK cascade	3/46	230/18870	0.018464037	0.086448604	0.057657179	SH2D3A/RASGRP1/CD27	3
GO:0032418	BP	GO:0032418	lysosome localization	2/46	86/18870	0.018661601	0.086448604	0.057657179	RASGRP1/FCER1A	2
GO:1990849	BP	GO:1990849	vacuolar localization	2/46	86/18870	0.018661601	0.086448604	0.057657179	RASGRP1/FCER1A	2
GO:0046330	BP	GO:0046330	positive regulation of JNK cascade	2/46	88/18870	0.01948499	0.089777613	0.059877472	RASGRP1/CD27	2
GO:0002221	BP	GO:0002221	pattern recognition receptor signaling pathway	3/46	236/18870	0.019753653	0.090528772	0.06037846	SEC14L1/TNFAIP3/GBP5	3
GO:0031098	BP	GO:0031098	stress-activated protein kinase signaling cascade	3/46	238/18870	0.020194383	0.091569238	0.061072402	SH2D3A/RASGRP1/CD27	3
GO:0050670	BP	GO:0050670	regulation of lymphocyte proliferation	3/46	238/18870	0.020194383	0.091569238	0.061072402	IKZF3/ZAP70/CD40LG	3
GO:0032944	BP	GO:0032944	regulation of mononuclear cell proliferation	3/46	242/18870	0.021092151	0.095136703	0.063451735	IKZF3/ZAP70/CD40LG	3
GO:0010720	BP	GO:0010720	positive regulation of cell development	4/46	444/18870	0.022671637	0.101725616	0.067846231	ZAP70/RASGRP1/CD27/IL7R	4
GO:0050688	BP	GO:0050688	regulation of defense response to virus	2/46	97/18870	0.023374752	0.103006335	0.068700411	SEC14L1/TNFAIP3	2
GO:0002275	BP	GO:0002275	myeloid cell activation involved in immune response	2/46	98/18870	0.02382519	0.103006335	0.068700411	RASGRP1/FCER1A	2
GO:0001915	BP	GO:0001915	negative regulation of T cell mediated cytotoxicity	1/46	10/18870	0.024117324	0.103006335	0.068700411	IL7R	1
GO:0002676	BP	GO:0002676	regulation of chronic inflammatory response	1/46	10/18870	0.024117324	0.103006335	0.068700411	TNFAIP3	1
GO:0035871	BP	GO:0035871	protein K11-linked deubiquitination	1/46	10/18870	0.024117324	0.103006335	0.068700411	TNFAIP3	1
GO:0070432	BP	GO:0070432	regulation of nucleotide-binding oligomerization domain containing 2 signaling pathway	1/46	10/18870	0.024117324	0.103006335	0.068700411	TNFAIP3	1
GO:2000347	BP	GO:2000347	positive regulation of hepatocyte proliferation	1/46	10/18870	0.024117324	0.103006335	0.068700411	TNFAIP3	1
GO:2000659	BP	GO:2000659	regulation of interleukin-1-mediated signaling pathway	1/46	10/18870	0.024117324	0.103006335	0.068700411	ZBP1	1
GO:0002758	BP	GO:0002758	innate immune response-activating signaling pathway	3/46	255/18870	0.024160264	0.103006335	0.068700411	SEC14L1/TNFAIP3/GBP5	3
GO:0051259	BP	GO:0051259	protein complex oligomerization	3/46	255/18870	0.024160264	0.103006335	0.068700411	KCNA3/CD247/GBP5	3
GO:0002709	BP	GO:0002709	regulation of T cell mediated immunity	2/46	99/18870	0.024279206	0.103006335	0.068700411	TBX21/IL7R	2
GO:0001865	BP	GO:0001865	NK T cell differentiation	1/46	11/18870	0.026497526	0.106612111	0.071105296	PRDM1	1
GO:0002158	BP	GO:0002158	osteoclast proliferation	1/46	11/18870	0.026497526	0.106612111	0.071105296	TNFAIP3	1
GO:0002725	BP	GO:0002725	negative regulation of T cell cytokine production	1/46	11/18870	0.026497526	0.106612111	0.071105296	TBX21	1
GO:0010454	BP	GO:0010454	negative regulation of cell fate commitment	1/46	11/18870	0.026497526	0.106612111	0.071105296	TBX21	1
GO:0033625	BP	GO:0033625	positive regulation of integrin activation	1/46	11/18870	0.026497526	0.106612111	0.071105296	SKAP1	1
GO:0033632	BP	GO:0033632	regulation of cell-cell adhesion mediated by integrin	1/46	11/18870	0.026497526	0.106612111	0.071105296	SKAP1	1
GO:0034139	BP	GO:0034139	regulation of toll-like receptor 3 signaling pathway	1/46	11/18870	0.026497526	0.106612111	0.071105296	TNFAIP3	1
GO:0046643	BP	GO:0046643	regulation of gamma-delta T cell activation	1/46	11/18870	0.026497526	0.106612111	0.071105296	TCF7	1
GO:0048304	BP	GO:0048304	positive regulation of isotype switching to IgG isotypes	1/46	11/18870	0.026497526	0.106612111	0.071105296	TBX21	1
GO:0062100	BP	GO:0062100	positive regulation of programmed necrotic cell death	1/46	11/18870	0.026497526	0.106612111	0.071105296	ZBP1	1
GO:0070673	BP	GO:0070673	response to interleukin-18	1/46	11/18870	0.026497526	0.106612111	0.071105296	IL18RAP	1
GO:0071216	BP	GO:0071216	cellular response to biotic stimulus	3/46	265/18870	0.026676926	0.106832361	0.071252192	TXNIP/TNFAIP3/GBP5	3
GO:0042102	BP	GO:0042102	positive regulation of T cell proliferation	2/46	105/18870	0.027077341	0.107931542	0.071985294	ZAP70/CD40LG	2
GO:0032760	BP	GO:0032760	positive regulation of tumor necrosis factor production	2/46	106/18870	0.02755586	0.109330424	0.072918283	RASGRP1/CD2	2
GO:0034135	BP	GO:0034135	regulation of toll-like receptor 2 signaling pathway	1/46	12/18870	0.028872048	0.11145651	0.074336283	TNFAIP3	1
GO:0040015	BP	GO:0040015	negative regulation of multicellular organism growth	1/46	12/18870	0.028872048	0.11145651	0.074336283	PLAC8	1
GO:0045060	BP	GO:0045060	negative thymic T cell selection	1/46	12/18870	0.028872048	0.11145651	0.074336283	ZAP70	1
GO:0060707	BP	GO:0060707	trophoblast giant cell differentiation	1/46	12/18870	0.028872048	0.11145651	0.074336283	PRDM1	1
GO:1901030	BP	GO:1901030	positive regulation of mitochondrial outer membrane permeabilization involved in apoptotic signaling pathway	1/46	12/18870	0.028872048	0.11145651	0.074336283	GZMB	1
GO:2000320	BP	GO:2000320	negative regulation of T-helper 17 cell differentiation	1/46	12/18870	0.028872048	0.11145651	0.074336283	TBX21	1
GO:0001776	BP	GO:0001776	leukocyte homeostasis	2/46	109/18870	0.029011887	0.111494111	0.074361361	TNFAIP3/IL7R	2
GO:0002444	BP	GO:0002444	myeloid leukocyte mediated immunity	2/46	110/18870	0.029503991	0.112377422	0.074950489	RASGRP1/FCER1A	2
GO:1903557	BP	GO:1903557	positive regulation of tumor necrosis factor superfamily cytokine production	2/46	110/18870	0.029503991	0.112377422	0.074950489	RASGRP1/CD2	2
GO:0032611	BP	GO:0032611	interleukin-1 beta production	2/46	111/18870	0.029999445	0.112761071	0.075206364	TNFAIP3/GBP5	2
GO:0032651	BP	GO:0032651	regulation of interleukin-1 beta production	2/46	111/18870	0.029999445	0.112761071	0.075206364	TNFAIP3/GBP5	2
GO:1902106	BP	GO:1902106	negative regulation of leukocyte differentiation	2/46	111/18870	0.029999445	0.112761071	0.075206364	LAG3/TBX21	2
GO:1904035	BP	GO:1904035	regulation of epithelial cell apoptotic process	2/46	113/18870	0.031000329	0.112968164	0.075344485	TNFAIP3/CD40LG	2
GO:0035589	BP	GO:0035589	G protein-coupled purinergic nucleotide receptor signaling pathway	1/46	13/18870	0.031240904	0.112968164	0.075344485	GPR171	1
GO:0035745	BP	GO:0035745	T-helper 2 cell cytokine production	1/46	13/18870	0.031240904	0.112968164	0.075344485	TBX21	1
GO:0042492	BP	GO:0042492	gamma-delta T cell differentiation	1/46	13/18870	0.031240904	0.112968164	0.075344485	TCF7	1
GO:0070234	BP	GO:0070234	positive regulation of T cell apoptotic process	1/46	13/18870	0.031240904	0.112968164	0.075344485	PDCD1	1
GO:0070486	BP	GO:0070486	leukocyte aggregation	1/46	13/18870	0.031240904	0.112968164	0.075344485	ZAP70	1
GO:0098761	BP	GO:0098761	cellular response to interleukin-7	1/46	13/18870	0.031240904	0.112968164	0.075344485	IL7R	1
GO:2000317	BP	GO:2000317	negative regulation of T-helper 17 type immune response	1/46	13/18870	0.031240904	0.112968164	0.075344485	TBX21	1
GO:2000551	BP	GO:2000551	regulation of T-helper 2 cell cytokine production	1/46	13/18870	0.031240904	0.112968164	0.075344485	TBX21	1
GO:1903707	BP	GO:1903707	negative regulation of hemopoiesis	2/46	118/18870	0.033559878	0.11612387	0.077449194	LAG3/TBX21	2
GO:0002467	BP	GO:0002467	germinal center formation	1/46	14/18870	0.033604107	0.11612387	0.077449194	TNFAIP3	1
GO:0002524	BP	GO:0002524	hypersensitivity	1/46	14/18870	0.033604107	0.11612387	0.077449194	FCER1A	1
GO:0031665	BP	GO:0031665	negative regulation of lipopolysaccharide-mediated signaling pathway	1/46	14/18870	0.033604107	0.11612387	0.077449194	TNFAIP3	1
GO:0032252	BP	GO:0032252	secretory granule localization	1/46	14/18870	0.033604107	0.11612387	0.077449194	RASGRP1	1
GO:0032621	BP	GO:0032621	interleukin-18 production	1/46	14/18870	0.033604107	0.11612387	0.077449194	GBP5	1
GO:0032661	BP	GO:0032661	regulation of interleukin-18 production	1/46	14/18870	0.033604107	0.11612387	0.077449194	GBP5	1
GO:0055057	BP	GO:0055057	neuroblast division	1/46	14/18870	0.033604107	0.11612387	0.077449194	AKNA	1
GO:0061043	BP	GO:0061043	regulation of vascular wound healing	1/46	14/18870	0.033604107	0.11612387	0.077449194	TNFAIP3	1
GO:0098760	BP	GO:0098760	response to interleukin-7	1/46	14/18870	0.033604107	0.11612387	0.077449194	IL7R	1
GO:0140052	BP	GO:0140052	cellular response to oxidised low-density lipoprotein particle stimulus	1/46	14/18870	0.033604107	0.11612387	0.077449194	TXNIP	1
GO:0032609	BP	GO:0032609	type II interferon production	2/46	119/18870	0.034081471	0.116831284	0.077921006	RASGRP1/CD2	2
GO:0032649	BP	GO:0032649	regulation of type II interferon production	2/46	119/18870	0.034081471	0.116831284	0.077921006	RASGRP1/CD2	2
GO:0032874	BP	GO:0032874	positive regulation of stress-activated MAPK cascade	2/46	122/18870	0.035665297	0.119918877	0.079980286	RASGRP1/CD27	2
GO:0002517	BP	GO:0002517	T cell tolerance induction	1/46	15/18870	0.03596167	0.119918877	0.079980286	ICOS	1
GO:0002829	BP	GO:0002829	negative regulation of type 2 immune response	1/46	15/18870	0.03596167	0.119918877	0.079980286	TBX21	1
GO:0032725	BP	GO:0032725	positive regulation of granulocyte macrophage colony-stimulating factor production	1/46	15/18870	0.03596167	0.119918877	0.079980286	RASGRP1	1
GO:0034144	BP	GO:0034144	negative regulation of toll-like receptor 4 signaling pathway	1/46	15/18870	0.03596167	0.119918877	0.079980286	TNFAIP3	1
GO:0048302	BP	GO:0048302	regulation of isotype switching to IgG isotypes	1/46	15/18870	0.03596167	0.119918877	0.079980286	TBX21	1
GO:0070424	BP	GO:0070424	regulation of nucleotide-binding oligomerization domain containing signaling pathway	1/46	15/18870	0.03596167	0.119918877	0.079980286	TNFAIP3	1
GO:0010811	BP	GO:0010811	positive regulation of cell-substrate adhesion	2/46	123/18870	0.036199528	0.120244167	0.08019724	SKAP1/SPOCK2	2
GO:0070304	BP	GO:0070304	positive regulation of stress-activated protein kinase signaling cascade	2/46	124/18870	0.036736873	0.121090385	0.080761628	RASGRP1/CD27	2
GO:0072676	BP	GO:0072676	lymphocyte migration	2/46	124/18870	0.036736873	0.121090385	0.080761628	ZAP70/TBX21	2
GO:0002698	BP	GO:0002698	negative regulation of immune effector process	2/46	125/18870	0.037277316	0.121610226	0.081108337	TBX21/IL7R	2
GO:0002399	BP	GO:0002399	MHC class II protein complex assembly	1/46	16/18870	0.038313607	0.121610226	0.081108337	HLA-DOB	1
GO:0002503	BP	GO:0002503	peptide antigen assembly with MHC class II protein complex	1/46	16/18870	0.038313607	0.121610226	0.081108337	HLA-DOB	1
GO:0002903	BP	GO:0002903	negative regulation of B cell apoptotic process	1/46	16/18870	0.038313607	0.121610226	0.081108337	PDCD1	1
GO:0045579	BP	GO:0045579	positive regulation of B cell differentiation	1/46	16/18870	0.038313607	0.121610226	0.081108337	CD27	1
GO:0045779	BP	GO:0045779	negative regulation of bone resorption	1/46	16/18870	0.038313607	0.121610226	0.081108337	TNFAIP3	1
GO:0048291	BP	GO:0048291	isotype switching to IgG isotypes	1/46	16/18870	0.038313607	0.121610226	0.081108337	TBX21	1
GO:0070230	BP	GO:0070230	positive regulation of lymphocyte apoptotic process	1/46	16/18870	0.038313607	0.121610226	0.081108337	PDCD1	1
GO:0072540	BP	GO:0072540	T-helper 17 cell lineage commitment	1/46	16/18870	0.038313607	0.121610226	0.081108337	TBX21	1
GO:2000345	BP	GO:2000345	regulation of hepatocyte proliferation	1/46	16/18870	0.038313607	0.121610226	0.081108337	TNFAIP3	1
GO:0002821	BP	GO:0002821	positive regulation of adaptive immune response	2/46	130/18870	0.040025373	0.124894479	0.083298781	TBX21/SKAP1	2
GO:0032612	BP	GO:0032612	interleukin-1 production	2/46	130/18870	0.040025373	0.124894479	0.083298781	TNFAIP3/GBP5	2
GO:0032652	BP	GO:0032652	regulation of interleukin-1 production	2/46	130/18870	0.040025373	0.124894479	0.083298781	TNFAIP3/GBP5	2
GO:0033623	BP	GO:0033623	regulation of integrin activation	1/46	17/18870	0.04065993	0.124894479	0.083298781	SKAP1	1
GO:0033631	BP	GO:0033631	cell-cell adhesion mediated by integrin	1/46	17/18870	0.04065993	0.124894479	0.083298781	SKAP1	1
GO:0034134	BP	GO:0034134	toll-like receptor 2 signaling pathway	1/46	17/18870	0.04065993	0.124894479	0.083298781	TNFAIP3	1
GO:0050862	BP	GO:0050862	positive regulation of T cell receptor signaling pathway	1/46	17/18870	0.04065993	0.124894479	0.083298781	LCK	1
GO:0051782	BP	GO:0051782	negative regulation of cell division	1/46	17/18870	0.04065993	0.124894479	0.083298781	TXNIP	1
GO:1905962	BP	GO:1905962	glutamatergic neuron differentiation	1/46	17/18870	0.04065993	0.124894479	0.083298781	PRDM1	1
GO:0046328	BP	GO:0046328	regulation of JNK cascade	2/46	132/18870	0.041145667	0.125935129	0.083992846	RASGRP1/CD27	2
GO:0030168	BP	GO:0030168	platelet activation	2/46	133/18870	0.041710259	0.127074342	0.084752647	LCK/CD40LG	2
GO:0002827	BP	GO:0002827	positive regulation of T-helper 1 type immune response	1/46	18/18870	0.043000652	0.127074342	0.084752647	TBX21	1
GO:0032604	BP	GO:0032604	granulocyte macrophage colony-stimulating factor production	1/46	18/18870	0.043000652	0.127074342	0.084752647	RASGRP1	1
GO:0032645	BP	GO:0032645	regulation of granulocyte macrophage colony-stimulating factor production	1/46	18/18870	0.043000652	0.127074342	0.084752647	RASGRP1	1
GO:0038083	BP	GO:0038083	peptidyl-tyrosine autophosphorylation	1/46	18/18870	0.043000652	0.127074342	0.084752647	LCK	1
GO:0046851	BP	GO:0046851	negative regulation of bone remodeling	1/46	18/18870	0.043000652	0.127074342	0.084752647	TNFAIP3	1
GO:0048535	BP	GO:0048535	lymph node development	1/46	18/18870	0.043000652	0.127074342	0.084752647	IL7R	1
GO:0051930	BP	GO:0051930	regulation of sensory perception of pain	1/46	18/18870	0.043000652	0.127074342	0.084752647	GPR171	1
GO:0051931	BP	GO:0051931	regulation of sensory perception	1/46	18/18870	0.043000652	0.127074342	0.084752647	GPR171	1
GO:0060576	BP	GO:0060576	intestinal epithelial cell development	1/46	18/18870	0.043000652	0.127074342	0.084752647	PRDM1	1
GO:0000018	BP	GO:0000018	regulation of DNA recombination	2/46	136/18870	0.043421618	0.127877411	0.085288256	TBX21/IL7R	2
GO:0002544	BP	GO:0002544	chronic inflammatory response	1/46	19/18870	0.045335788	0.131259358	0.087543857	TNFAIP3	1
GO:0032695	BP	GO:0032695	negative regulation of interleukin-12 production	1/46	19/18870	0.045335788	0.131259358	0.087543857	TIGIT	1
GO:0035743	BP	GO:0035743	CD4-positive, alpha-beta T cell cytokine production	1/46	19/18870	0.045335788	0.131259358	0.087543857	TBX21	1
GO:0045623	BP	GO:0045623	negative regulation of T-helper cell differentiation	1/46	19/18870	0.045335788	0.131259358	0.087543857	TBX21	1
GO:0070431	BP	GO:0070431	nucleotide-binding oligomerization domain containing 2 signaling pathway	1/46	19/18870	0.045335788	0.131259358	0.087543857	TNFAIP3	1
GO:0042742	BP	GO:0042742	defense response to bacterium	3/46	330/18870	0.046320894	0.133659953	0.089144942	PLAC8/GBP5/IL7R	3
GO:0002295	BP	GO:0002295	T-helper cell lineage commitment	1/46	20/18870	0.047665349	0.133931815	0.089326261	TBX21	1
GO:0002396	BP	GO:0002396	MHC protein complex assembly	1/46	20/18870	0.047665349	0.133931815	0.089326261	HLA-DOB	1
GO:0002501	BP	GO:0002501	peptide antigen assembly with MHC protein complex	1/46	20/18870	0.047665349	0.133931815	0.089326261	HLA-DOB	1
GO:0002577	BP	GO:0002577	regulation of antigen processing and presentation	1/46	20/18870	0.047665349	0.133931815	0.089326261	HLA-DOB	1
GO:0002643	BP	GO:0002643	regulation of tolerance induction	1/46	20/18870	0.047665349	0.133931815	0.089326261	PDCD1	1
GO:0039535	BP	GO:0039535	regulation of RIG-I signaling pathway	1/46	20/18870	0.047665349	0.133931815	0.089326261	SEC14L1	1
GO:0060340	BP	GO:0060340	positive regulation of type I interferon-mediated signaling pathway	1/46	20/18870	0.047665349	0.133931815	0.089326261	ZBP1	1
GO:1900227	BP	GO:1900227	positive regulation of NLRP3 inflammasome complex assembly	1/46	20/18870	0.047665349	0.133931815	0.089326261	GBP5	1
GO:1904019	BP	GO:1904019	epithelial cell apoptotic process	2/46	144/18870	0.0481112	0.134742804	0.089867153	TNFAIP3/CD40LG	2
GO:0050671	BP	GO:0050671	positive regulation of lymphocyte proliferation	2/46	145/18870	0.04870998	0.135975417	0.090689248	ZAP70/CD40LG	2
GO:0006310	BP	GO:0006310	DNA recombination	3/46	340/18870	0.049838212	0.136435896	0.090996366	TBX21/CD40LG/IL7R	3
GO:0002902	BP	GO:0002902	regulation of B cell apoptotic process	1/46	21/18870	0.049989348	0.136435896	0.090996366	PDCD1	1
GO:0021554	BP	GO:0021554	optic nerve development	1/46	21/18870	0.049989348	0.136435896	0.090996366	KCNA3	1
GO:0032495	BP	GO:0032495	response to muramyl dipeptide	1/46	21/18870	0.049989348	0.136435896	0.090996366	TNFAIP3	1
GO:0034104	BP	GO:0034104	negative regulation of tissue remodeling	1/46	21/18870	0.049989348	0.136435896	0.090996366	TNFAIP3	1
GO:0141087	BP	GO:0141087	positive regulation of inflammasome-mediated signaling pathway	1/46	21/18870	0.049989348	0.136435896	0.090996366	GBP5	1
GO:2000010	BP	GO:2000010	positive regulation of protein localization to cell surface	1/46	21/18870	0.049989348	0.136435896	0.090996366	CD247	1
GO:0009897	CC	GO:0009897	external side of plasma membrane	9/45	387/19886	1.74E-07	1.20E-05	8.80E-06	LAG3/PDCD1/CD69/CXCR6/CD27/CD40LG/CD3D/CD2/IL7R	9
GO:0001772	CC	GO:0001772	immunological synapse	4/45	45/19886	3.19E-06	0.000109883	8.05E-05	ZAP70/LCK/SKAP1/GZMB	4
GO:0042105	CC	GO:0042105	alpha-beta T cell receptor complex	2/45	12/19886	0.000325742	0.005304916	0.003884606	CD247/CD3D	2
GO:0042101	CC	GO:0042101	T cell receptor complex	4/45	147/19886	0.000337429	0.005304916	0.003884606	ZAP70/CD247/SKAP1/CD3D	4
GO:0044194	CC	GO:0044194	cytolytic granule	2/45	13/19886	0.000384414	0.005304916	0.003884606	GZMH/GZMB	2
GO:0098802	CC	GO:0098802	plasma membrane signaling receptor complex	5/45	321/19886	0.0007645	0.008791751	0.006437895	IL18RAP/ZAP70/CD247/SKAP1/CD3D	5
GO:0045121	CC	GO:0045121	membrane raft	4/45	286/19886	0.003927184	0.034294566	0.025112726	KCNA3/ZAP70/LCK/SKAP1	4
GO:0098857	CC	GO:0098857	membrane microdomain	4/45	287/19886	0.003976182	0.034294566	0.025112726	KCNA3/ZAP70/LCK/SKAP1	4
GO:0009898	CC	GO:0009898	cytoplasmic side of plasma membrane	3/45	173/19886	0.007024202	0.053852215	0.039434117	ZAP70/LCK/CD2	3
GO:0031234	CC	GO:0031234	extrinsic component of cytoplasmic side of plasma membrane	2/45	71/19886	0.011269322	0.070129909	0.051353709	ZAP70/LCK	2
GO:0098562	CC	GO:0098562	cytoplasmic side of membrane	3/45	211/19886	0.012046418	0.070129909	0.051353709	ZAP70/LCK/CD2	3
GO:0030669	CC	GO:0030669	clathrin-coated endocytic vesicle membrane	2/45	74/19886	0.012196506	0.070129909	0.051353709	CD3D/IL7R	2
GO:0045334	CC	GO:0045334	clathrin-coated endocytic vesicle	2/45	92/19886	0.018423174	0.097784537	0.071604238	CD3D/IL7R	2
GO:1990907	CC	GO:1990907	beta-catenin-TCF complex	1/45	13/19886	0.029030202	0.143077425	0.104770655	TCF7	1
GO:0019897	CC	GO:0019897	extrinsic component of plasma membrane	2/45	126/19886	0.033025266	0.145501848	0.106545976	ZAP70/LCK	2
GO:0008180	CC	GO:0008180	COP9 signalosome	1/45	17/19886	0.037795609	0.145501848	0.106545976	THEMIS	1
GO:0042613	CC	GO:0042613	MHC class II protein complex	1/45	17/19886	0.037795609	0.145501848	0.106545976	HLA-DOB	1
GO:0030665	CC	GO:0030665	clathrin-coated vesicle membrane	2/45	136/19886	0.037957004	0.145501848	0.106545976	CD3D/IL7R	2
GO:0044305	CC	GO:0044305	calyx of Held	1/45	19/19886	0.042149251	0.153068331	0.11208665	KCNA3	1
GO:0001650	CC	GO:0001650	fibrillar center	2/45	150/19886	0.045301005	0.156288468	0.114444645	AKNA/SP140	2
GO:0000242	CC	GO:0000242	pericentriolar material	1/45	22/19886	0.048643621	0.159829041	0.117037284	LCK	1
GO:0140375	MF	GO:0140375	immune receptor activity	5/45	147/18496	2.80E-05	0.003921716	0.003096092	IL18RAP/HLA-DOB/CXCR6/FCER1A/IL7R	5
GO:0001784	MF	GO:0001784	phosphotyrosine residue binding	3/45	47/18496	0.00020247	0.014172901	0.011189132	SH2D3A/ZAP70/LCK	3
GO:0045309	MF	GO:0045309	protein phosphorylated amino acid binding	3/45	59/18496	0.000397736	0.018560995	0.014653417	SH2D3A/ZAP70/LCK	3
GO:0051219	MF	GO:0051219	phosphoprotein binding	3/45	93/18496	0.00149869	0.045969948	0.036292065	SH2D3A/ZAP70/LCK	3
GO:0004896	MF	GO:0004896	cytokine receptor activity	3/45	96/18496	0.001641784	0.045969948	0.036292065	IL18RAP/CXCR6/IL7R	3
GO:0042169	MF	GO:0042169	SH2 domain binding	2/45	41/18496	0.004468377	0.104262133	0.08231221	LCK/SKAP1	2
GO:0004715	MF	GO:0004715	non-membrane spanning protein tyrosine kinase activity	2/45	45/18496	0.005361587	0.107231733	0.084656632	ZAP70/LCK	2
GO:0015026	MF	GO:0015026	coreceptor activity	2/45	49/18496	0.00632979	0.110771331	0.08745105	IL18RAP/CXCR6	2
GO:0004252	MF	GO:0004252	serine-type endopeptidase activity	3/45	174/18496	0.008692327	0.125857026	0.09936081	GZMM/GZMH/GZMB	3
GO:0003823	MF	GO:0003823	antigen binding	3/45	178/18496	0.009246887	0.125857026	0.09936081	HLA-DOB/LAG3/IL7R	3
GO:1990841	MF	GO:1990841	promoter-specific chromatin binding	2/45	66/18496	0.011247468	0.125857026	0.09936081	IKZF3/PRDM1	2
GO:0008236	MF	GO:0008236	serine-type peptidase activity	3/45	192/18496	0.011348965	0.125857026	0.09936081	GZMM/GZMH/GZMB	3
GO:0017171	MF	GO:0017171	serine hydrolase activity	3/45	196/18496	0.011996159	0.125857026	0.09936081	GZMM/GZMH/GZMB	3
GO:0043621	MF	GO:0043621	protein self-association	2/45	70/18496	0.012585703	0.125857026	0.09936081	TNFAIP3/CD2	2
GO:0032395	MF	GO:0032395	MHC class II receptor activity	1/45	10/18496	0.024070731	0.183432566	0.144815184	HLA-DOB	1
GO:0042608	MF	GO:0042608	T cell receptor binding	1/45	11/18496	0.02644641	0.183432566	0.144815184	LCK	1
GO:0004000	MF	GO:0004000	adenosine deaminase activity	1/45	13/18496	0.031180819	0.183432566	0.144815184	ZBP1	1
GO:0019992	MF	GO:0019992	diacylglycerol binding	1/45	13/18496	0.031180819	0.183432566	0.144815184	RASGRP1	1
GO:0045028	MF	GO:0045028	G protein-coupled purinergic nucleotide receptor activity	1/45	13/18496	0.031180819	0.183432566	0.144815184	GPR171	1
GO:0016004	MF	GO:0016004	phospholipase activator activity	1/45	15/18496	0.035892713	0.183432566	0.144815184	LCK	1
GO:0042043	MF	GO:0042043	neurexin family protein binding	1/45	15/18496	0.035892713	0.183432566	0.144815184	SYTL1	1
GO:0061578	MF	GO:0061578	K63-linked deubiquitinase activity	1/45	15/18496	0.035892713	0.183432566	0.144815184	TNFAIP3	1
GO:1990226	MF	GO:1990226	histone methyltransferase binding	1/45	15/18496	0.035892713	0.183432566	0.144815184	PRDM1	1
GO:1990782	MF	GO:1990782	protein tyrosine kinase binding	2/45	123/18496	0.036059514	0.183432566	0.144815184	CD247/CD2	2
GO:0003953	MF	GO:0003953	NAD+ nucleosidase activity	1/45	16/18496	0.038240249	0.183432566	0.144815184	IL18RAP	1
GO:0008191	MF	GO:0008191	metalloendopeptidase inhibitor activity	1/45	16/18496	0.038240249	0.183432566	0.144815184	SPOCK2	1
GO:0050135	MF	GO:0050135	NAD(P)+ nucleosidase activity	1/45	16/18496	0.038240249	0.183432566	0.144815184	IL18RAP	1
GO:0061809	MF	GO:0061809	NAD+ nucleotidase, cyclic ADP-ribose generating	1/45	16/18496	0.038240249	0.183432566	0.144815184	IL18RAP	1
GO:0004713	MF	GO:0004713	protein tyrosine kinase activity	2/45	138/18496	0.044407418	0.183432566	0.144815184	ZAP70/LCK	2
GO:0060229	MF	GO:0060229	lipase activator activity	1/45	19/18496	0.045249376	0.183432566	0.144815184	LCK	1
GO:0019903	MF	GO:0019903	protein phosphatase binding	2/45	142/18496	0.04674421	0.183432566	0.144815184	LCK/SKAP1	2
GO:0001217	MF	GO:0001217	DNA-binding transcription repressor activity	3/45	334/18496	0.047448755	0.183432566	0.144815184	TBX21/TCF7/PRDM1	3
GO:0001614	MF	GO:0001614	purinergic nucleotide receptor activity	1/45	20/18496	0.047574633	0.183432566	0.144815184	GPR171	1
GO:0016502	MF	GO:0016502	nucleotide receptor activity	1/45	20/18496	0.047574633	0.183432566	0.144815184	GPR171	1
GO:0043027	MF	GO:0043027	cysteine-type endopeptidase inhibitor activity involved in apoptotic process	1/45	20/18496	0.047574633	0.183432566	0.144815184	CD27	1
GO_blue
	ONTOLOGY	ID	Description	GeneRatio	BgRatio	pvalue	p.adjust	qvalue	geneID	Count
GO:0048762	BP	GO:0048762	mesenchymal cell differentiation	24/482	262/18870	7.26E-08	0.000202249	0.000172456	ROCK1/SEMA4D/SMAD7/DAB2IP/ROCK2/NRP1/FOXC2/EPHA4/EMP2/EXT1/SMAD3/DLG5/FGFR1/NCAM1/STAT1/RADIL/TGFB1I1/SOX8/VASN/FERMT2/COL1A1/SEMA3B/DACT3/HAND2	24
GO:0007015	BP	GO:0007015	actin filament organization	33/482	464/18870	1.29E-07	0.000202249	0.000172456	ROCK1/MICALL2/MICAL3/CCDC88A/CAV3/DAAM2/ROCK2/MSRB2/AIF1L/NRP1/PLEKHH2/HIP1R/ABL1/DPYSL3/SYNPO/FHOD1/SPTBN1/ACTN1/SDC4/EMP2/SMAD3/CNN3/CDC42EP4/MET/NEDD9/FSCN1/FERMT2/LMOD1/RHOB/ELN/TPM2/SORBS1/CSF3	33
GO:0051017	BP	GO:0051017	actin filament bundle assembly	18/482	161/18870	1.66E-07	0.000202249	0.000172456	ROCK1/CCDC88A/ROCK2/AIF1L/NRP1/ABL1/DPYSL3/SYNPO/FHOD1/ACTN1/SDC4/SMAD3/MET/NEDD9/FSCN1/FERMT2/ELN/SORBS1	18
GO:0003012	BP	GO:0003012	muscle system process	32/482	452/18870	2.22E-07	0.000202249	0.000172456	ATP1A1/ROCK1/CLIC2/EMD/CAV3/SMAD7/NEDD4L/ROCK2/IL6ST/DMD/TNNC1/PRKD1/GATA6/CACNA1C/SMAD3/GNAO1/CAMK2G/STAC/PPP1R12B/KCNMA1/SGCD/NR4A3/MEIS1/LMOD1/LMCD1/TPM2/MYH11/RYR2/MYOCD/KCNA5/HAND2/ADRA2C	32
GO:0061572	BP	GO:0061572	actin filament bundle organization	18/482	165/18870	2.41E-07	0.000202249	0.000172456	ROCK1/CCDC88A/ROCK2/AIF1L/NRP1/ABL1/DPYSL3/SYNPO/FHOD1/ACTN1/SDC4/SMAD3/MET/NEDD9/FSCN1/FERMT2/ELN/SORBS1	18
GO:0031032	BP	GO:0031032	actomyosin structure organization	20/482	208/18870	4.13E-07	0.000288557	0.00024605	ROCK1/CCDC88A/CAV3/MYH9/ROCK2/NRP1/ABL1/FHOD1/PRKD1/SDC4/SMAD3/CNN3/MET/FERMT2/LDB3/LMOD1/MYO18B/ELN/MYH11/SORBS1	20
GO:0032970	BP	GO:0032970	regulation of actin filament-based process	28/482	379/18870	5.50E-07	0.00030512	0.000260173	ROCK1/CCDC88A/CAV3/MYH9/DAAM2/ROCK2/PDGFA/NRP1/PLEKHH2/HIP1R/TNNC1/ABL1/SYNPO/FHOD1/PRKD1/SPTBN1/CACNA1C/SDC4/SMAD3/CDC42EP4/MET/NEDD9/FSCN1/FERMT2/LMOD1/ELN/RYR2/CSF3	28
GO:1902905	BP	GO:1902905	positive regulation of supramolecular fiber organization	18/482	175/18870	5.82E-07	0.00030512	0.000260173	CCDC88A/CAV3/CDK5RAP2/ROCK2/NRP1/RB1/ABL1/SYNPO/FHOD1/PRKD1/SDC4/SMAD3/CDC42EP4/MET/FERMT2/LMOD1/MAP1B/CSF3	18
GO:0007044	BP	GO:0007044	cell-substrate junction assembly	13/482	95/18870	8.69E-07	0.000405097	0.000345423	ROCK1/DST/BCR/ROCK2/NRP1/ARHGEF7/ABL1/ACTN1/SDC4/STON1/SMAD3/FERMT2/SORBS1	13
GO:0060485	BP	GO:0060485	mesenchyme development	25/482	327/18870	1.20E-06	0.000447294	0.000381404	ROCK1/SEMA4D/SMAD7/DAB2IP/ROCK2/NRP1/FOXC2/EPHA4/EMP2/EXT1/SMAD3/DLG5/FGFR1/NCAM1/STAT1/RADIL/TGFB1I1/SOX8/VASN/FERMT2/COL1A1/SEMA3B/ACTG2/DACT3/HAND2	25
GO:0051495	BP	GO:0051495	positive regulation of cytoskeleton organization	18/482	184/18870	1.22E-06	0.000447294	0.000381404	CCDC88A/CAV3/CDK5RAP2/ROCK2/NRP1/STIL/ABL1/SYNPO/FHOD1/PRKD1/SDC4/SMAD3/CDC42EP4/MET/FERMT2/LMOD1/MAP1B/CSF3	18
GO:0061448	BP	GO:0061448	connective tissue development	23/482	285/18870	1.28E-06	0.000447294	0.000381404	ZNF219/LRP5/SMAD7/ARID5B/RB1/RUNX1/GHR/ARID5A/FOXC2/PKD1/EXT1/SMAD3/COL5A1/SOX8/NFIB/TSKU/TGFBI/NFIA/CTSK/COL1A1/MUSTN1/CYTL1/HAND2	23
GO:0048041	BP	GO:0048041	focal adhesion assembly	12/482	85/18870	1.63E-06	0.000526948	0.000449324	ROCK1/BCR/ROCK2/NRP1/ARHGEF7/ABL1/ACTN1/SDC4/STON1/SMAD3/FERMT2/SORBS1	12
GO:0048008	BP	GO:0048008	platelet-derived growth factor receptor signaling pathway	10/482	58/18870	1.87E-06	0.000553831	0.000472247	ARID5B/PDGFA/NRP1/HIP1R/ABL1/STON1/CSPG4/PTGIR/NR4A3/MYOCD	10
GO:0150115	BP	GO:0150115	cell-substrate junction organization	13/482	102/18870	1.98E-06	0.000553831	0.000472247	ROCK1/DST/BCR/ROCK2/NRP1/ARHGEF7/ABL1/ACTN1/SDC4/STON1/SMAD3/FERMT2/SORBS1	13
GO:0055123	BP	GO:0055123	digestive system development	15/482	146/18870	5.13E-06	0.001344367	0.00114633	PCSK5/C1GALT1/ID2/EGFR/IL6ST/RB1/HIP1R/PKD1/GATA6/ASS1/EXT1/SMAD3/FOXL1/RBPMS2/MYOCD	15
GO:0090257	BP	GO:0090257	regulation of muscle system process	20/482	247/18870	5.97E-06	0.001471264	0.001254534	ATP1A1/ROCK1/CLIC2/CAV3/SMAD7/ROCK2/IL6ST/DMD/TNNC1/PRKD1/CACNA1C/SMAD3/CAMK2G/PPP1R12B/NR4A3/LMCD1/RYR2/MYOCD/HAND2/ADRA2C	20
GO:0051216	BP	GO:0051216	cartilage development	18/482	207/18870	6.52E-06	0.001471264	0.001254534	ZNF219/SMAD7/RB1/RUNX1/GHR/ARID5A/PKD1/EXT1/SMAD3/NFIB/TSKU/TGFBI/NFIA/CTSK/COL1A1/MUSTN1/CYTL1/HAND2	18
GO:0032956	BP	GO:0032956	regulation of actin cytoskeleton organization	24/482	337/18870	6.66E-06	0.001471264	0.001254534	ROCK1/CCDC88A/CAV3/DAAM2/ROCK2/PDGFA/NRP1/PLEKHH2/HIP1R/ABL1/SYNPO/FHOD1/PRKD1/SPTBN1/SDC4/SMAD3/CDC42EP4/MET/NEDD9/FSCN1/FERMT2/LMOD1/ELN/CSF3	24
GO:0048565	BP	GO:0048565	digestive tract development	14/482	134/18870	8.68E-06	0.001821028	0.001552776	PCSK5/C1GALT1/ID2/EGFR/IL6ST/RB1/PKD1/GATA6/ASS1/EXT1/SMAD3/FOXL1/RBPMS2/MYOCD	14
GO:0030198	BP	GO:0030198	extracellular matrix organization	23/482	321/18870	9.38E-06	0.001873261	0.001597314	RB1/RUNX1/ABL1/FOXC2/EXT1/SMAD3/MMP16/FMOD/ADAMTSL3/COL24A1/COL5A1/FSCN1/TGFBI/CTSK/COL1A1/ADAMTS4/ELN/MYH11/ADAMTS1/ADAMTS8/FBLN5/MMP1/IBSP	23
GO:0043062	BP	GO:0043062	extracellular structure organization	23/482	322/18870	9.86E-06	0.001880807	0.001603748	RB1/RUNX1/ABL1/FOXC2/EXT1/SMAD3/MMP16/FMOD/ADAMTSL3/COL24A1/COL5A1/FSCN1/TGFBI/CTSK/COL1A1/ADAMTS4/ELN/MYH11/ADAMTS1/ADAMTS8/FBLN5/MMP1/IBSP	23
GO:0045229	BP	GO:0045229	external encapsulating structure organization	23/482	323/18870	1.04E-05	0.001891843	0.001613159	RB1/RUNX1/ABL1/FOXC2/EXT1/SMAD3/MMP16/FMOD/ADAMTSL3/COL24A1/COL5A1/FSCN1/TGFBI/CTSK/COL1A1/ADAMTS4/ELN/MYH11/ADAMTS1/ADAMTS8/FBLN5/MMP1/IBSP	23
GO:0006936	BP	GO:0006936	muscle contraction	24/482	351/18870	1.32E-05	0.002301204	0.001962218	ATP1A1/ROCK1/CLIC2/EMD/CAV3/SMAD7/NEDD4L/ROCK2/DMD/TNNC1/PRKD1/CACNA1C/GNAO1/STAC/PPP1R12B/KCNMA1/SGCD/LMOD1/TPM2/MYH11/RYR2/MYOCD/KCNA5/ADRA2C	24
GO:0110020	BP	GO:0110020	regulation of actomyosin structure organization	12/482	105/18870	1.53E-05	0.002562912	0.002185374	ROCK1/CCDC88A/CAV3/ROCK2/NRP1/ABL1/FHOD1/PRKD1/SDC4/SMAD3/MET/FERMT2	12
GO:0043434	BP	GO:0043434	response to peptide hormone	27/482	430/18870	1.79E-05	0.002893592	0.002467342	CAD/ROCK1/HADH/LRP5/ROCK2/CRY1/RB1/GKAP1/GHR/FOXC2/PRKD1/GRIA1/ASS1/CPEB1/TNFSF10/LTA4H/INSIG1/STAT1/PRKCZ/GRB14/CDO1/CTSK/NR4A3/COL1A1/SOCS2/MAP1B/SORBS1	27
GO:0051099	BP	GO:0051099	positive regulation of binding	13/482	127/18870	2.26E-05	0.003263046	0.002782372	CLIC2/NRP1/RB1/HIP1R/ABL1/PARP9/PKD1/BDNF/EPHA4/MET/LARP6/HAND2/CSF3	13
GO:0071559	BP	GO:0071559	response to transforming growth factor beta	21/482	293/18870	2.27E-05	0.003263046	0.002782372	ROCK1/SIN3A/CAV3/SNX25/SMAD7/SAP30/ZFYVE9/LTBP4/ROCK2/BRMS1L/ABL1/SMAD3/FMOD/PMEPA1/TGFB1I1/VASN/CTSK/FERMT2/SMAD9/COL1A1/MYOCD	21
GO:0032233	BP	GO:0032233	positive regulation of actin filament bundle assembly	9/482	61/18870	2.29E-05	0.003263046	0.002782372	CCDC88A/ROCK2/NRP1/ABL1/SYNPO/FHOD1/SDC4/SMAD3/FERMT2	9
GO:0030038	BP	GO:0030038	contractile actin filament bundle assembly	12/482	110/18870	2.45E-05	0.003263046	0.002782372	ROCK1/CCDC88A/ROCK2/NRP1/ABL1/FHOD1/SDC4/SMAD3/MET/FERMT2/ELN/SORBS1	12
GO:0043149	BP	GO:0043149	stress fiber assembly	12/482	110/18870	2.45E-05	0.003263046	0.002782372	ROCK1/CCDC88A/ROCK2/NRP1/ABL1/FHOD1/SDC4/SMAD3/MET/FERMT2/ELN/SORBS1	12
GO:1902903	BP	GO:1902903	regulation of supramolecular fiber organization	25/482	389/18870	2.49E-05	0.003263046	0.002782372	ROCK1/CCDC88A/CAV3/CDK5RAP2/DAAM2/ROCK2/NRP1/RB1/ARHGEF7/PLEKHH2/HIP1R/ABL1/SYNPO/FHOD1/PRKD1/SPTBN1/SDC4/SMAD3/CDC42EP4/MET/FERMT2/LMOD1/ELN/MAP1B/CSF3	25
GO:0034329	BP	GO:0034329	cell junction assembly	27/482	446/18870	3.40E-05	0.00423248	0.003609001	ROCK1/DST/MICALL2/SEMA4D/SMAD7/BCR/RAP2A/ROCK2/NRP1/ARHGEF7/ABL1/GRIA1/BDNF/ACTN1/SDC4/STON1/SMAD3/DLG5/GJA4/FSCN1/SYNDIG1/CLDN14/FERMT2/CDH3/MAP1B/NTN1/SORBS1	27
GO:0001667	BP	GO:0001667	ameboidal-type cell migration	29/482	497/18870	3.43E-05	0.00423248	0.003609001	ROCK1/SYDE1/LRP5/SEMA4D/ZNF580/ARID5B/DAB2IP/MYH9/DAAM2/ROCK2/NRP1/ARHGEF7/ABL1/FOXC2/PRKD1/VASH1/SDC4/EMP2/FSTL1/FGFR1/HSPB1/MET/RADIL/SOX8/TNS1/RHOB/AKAP12/SEMA3B/HAND2	29
GO:0051894	BP	GO:0051894	positive regulation of focal adhesion assembly	6/482	26/18870	4.01E-05	0.004738234	0.004040253	ROCK1/NRP1/ABL1/SDC4/SMAD3/FERMT2	6
GO:0051496	BP	GO:0051496	positive regulation of stress fiber assembly	8/482	51/18870	4.15E-05	0.004738234	0.004040253	CCDC88A/ROCK2/NRP1/ABL1/FHOD1/SDC4/SMAD3/FERMT2	8
GO:0002062	BP	GO:0002062	chondrocyte differentiation	12/482	116/18870	4.18E-05	0.004738234	0.004040253	ZNF219/SMAD7/RB1/RUNX1/ARID5A/EXT1/SMAD3/NFIB/TSKU/TGFBI/MUSTN1/CYTL1	12
GO:0003300	BP	GO:0003300	cardiac muscle hypertrophy	11/482	99/18870	4.49E-05	0.004827315	0.004116212	ROCK1/CAV3/ROCK2/IL6ST/GATA6/SMAD3/NR4A3/MEIS1/LMCD1/RYR2/HAND2	11
GO:0050773	BP	GO:0050773	regulation of dendrite development	11/482	99/18870	4.49E-05	0.004827315	0.004116212	SEMA4D/NEDD4L/DAB2IP/RAP2A/NEDD4/ABL1/HECW2/CDKL5/EPHA4/VLDLR/ALK	11
GO:0060537	BP	GO:0060537	muscle tissue development	26/482	433/18870	5.42E-05	0.005588541	0.004765303	EMD/CAV3/SMAD7/ID2/SAP30/ALPK3/RB1/DMD/RUNX1/TNNC1/ABL1/FOXC2/GATA6/SMAD3/XK/SOX8/NOX4/MAFF/SGCD/MEIS1/MYO18B/JPH2/ELN/MYH11/RYR2/MYOCD	26
GO:0001837	BP	GO:0001837	epithelial to mesenchymal transition	15/482	178/18870	5.46E-05	0.005588541	0.004765303	ROCK1/SMAD7/DAB2IP/ROCK2/EPHA4/EMP2/SMAD3/DLG5/FGFR1/NCAM1/TGFB1I1/VASN/FERMT2/COL1A1/DACT3	15
GO:0007178	BP	GO:0007178	transmembrane receptor protein serine/threonine kinase signaling pathway	25/482	410/18870	5.88E-05	0.005777763	0.004926651	SIN3A/CAV3/SNX25/SMAD7/SAP30/ZFYVE9/LTBP4/BRMS1L/ABL1/SPTBN1/GATA6/EXT1/SMAD3/FSTL1/FMOD/PMEPA1/TGFB1I1/VASN/NFIA/RBPMS2/RBPMS/FERMT2/SMAD9/FSTL3/MYOCD	25
GO:0014897	BP	GO:0014897	striated muscle hypertrophy	11/482	102/18870	5.92E-05	0.005777763	0.004926651	ROCK1/CAV3/ROCK2/IL6ST/GATA6/SMAD3/NR4A3/MEIS1/LMCD1/RYR2/HAND2	11
GO:0099563	BP	GO:0099563	modification of synaptic structure	6/482	28/18870	6.29E-05	0.005996334	0.005113025	CTTNBP2/ABL1/SYNPO/EPHA4/RHOB/FILIP1	6
GO:0014896	BP	GO:0014896	muscle hypertrophy	11/482	104/18870	7.08E-05	0.006603352	0.005630624	ROCK1/CAV3/ROCK2/IL6ST/GATA6/SMAD3/NR4A3/MEIS1/LMCD1/RYR2/HAND2	11
GO:0071868	BP	GO:0071868	cellular response to monoamine stimulus	10/482	87/18870	7.42E-05	0.006623423	0.005647738	SIN3A/HRH1/GNAZ/SULT1A4/ABL1/PRKD1/GNAO1/NR4A3/ALK/RYR2	10
GO:0071870	BP	GO:0071870	cellular response to catecholamine stimulus	10/482	87/18870	7.42E-05	0.006623423	0.005647738	SIN3A/HRH1/GNAZ/SULT1A4/ABL1/PRKD1/GNAO1/NR4A3/ALK/RYR2	10
GO:0003158	BP	GO:0003158	endothelium development	13/482	143/18870	7.85E-05	0.006848692	0.005839824	ROCK1/TJP2/ROCK2/PROC/NRP1/FOXC2/FSTL1/GJA4/GSTM3/MET/SLC40A1/RHOB/S1PR3	13
GO:0110053	BP	GO:0110053	regulation of actin filament organization	19/482	273/18870	8.19E-05	0.006848692	0.005839824	ROCK1/CCDC88A/DAAM2/ROCK2/NRP1/PLEKHH2/HIP1R/ABL1/SYNPO/FHOD1/SPTBN1/SDC4/SMAD3/CDC42EP4/MET/FERMT2/LMOD1/ELN/CSF3	19
GO:0001954	BP	GO:0001954	positive regulation of cell-matrix adhesion	8/482	56/18870	8.28E-05	0.006848692	0.005839824	ROCK1/NRP1/ABL1/SDC4/EMP2/SMAD3/PRKCZ/FERMT2	8
GO:0042692	BP	GO:0042692	muscle cell differentiation	25/482	419/18870	8.32E-05	0.006848692	0.005839824	CAV3/ID2/ALPK3/MYH9/CTH/DNMT1/RB1/DMD/ADAM12/PRKD1/GATA6/BDNF/ACTN1/SMARCD3/XK/NOX4/SGCD/RBPMS2/MEIS1/LDB3/LMOD1/MYEF2/MYO18B/MYH11/MYOCD	25
GO:0032231	BP	GO:0032231	regulation of actin filament bundle assembly	11/482	107/18870	9.19E-05	0.007412534	0.006320607	ROCK1/CCDC88A/ROCK2/NRP1/ABL1/SYNPO/FHOD1/SDC4/SMAD3/MET/FERMT2	11
GO:0018108	BP	GO:0018108	peptidyl-tyrosine phosphorylation	19/482	276/18870	9.46E-05	0.007425458	0.006331627	SEMA4D/EGFR/PDGFA/IL6ST/NRP1/ABL1/GHR/PARP9/EPHA4/PARP14/IL7/FGFR1/CSPG4/NEDD9/PRKCZ/NOX4/GPRC5A/ALK/CSF3	19
GO:0050730	BP	GO:0050730	regulation of peptidyl-tyrosine phosphorylation	17/482	231/18870	9.77E-05	0.007425458	0.006331627	SEMA4D/EGFR/PDGFA/IL6ST/NRP1/ABL1/GHR/PARP9/EPHA4/PARP14/IL7/CSPG4/NEDD9/PRKCZ/NOX4/GPRC5A/CSF3	17
GO:0071867	BP	GO:0071867	response to monoamine	10/482	90/18870	9.91E-05	0.007425458	0.006331627	SIN3A/HRH1/GNAZ/SULT1A4/ABL1/PRKD1/GNAO1/NR4A3/ALK/RYR2	10
GO:0071869	BP	GO:0071869	response to catecholamine	10/482	90/18870	9.91E-05	0.007425458	0.006331627	SIN3A/HRH1/GNAZ/SULT1A4/ABL1/PRKD1/GNAO1/NR4A3/ALK/RYR2	10
GO:0018212	BP	GO:0018212	peptidyl-tyrosine modification	19/482	278/18870	0.000104029	0.007657969	0.006529887	SEMA4D/EGFR/PDGFA/IL6ST/NRP1/ABL1/GHR/PARP9/EPHA4/PARP14/IL7/FGFR1/CSPG4/NEDD9/PRKCZ/NOX4/GPRC5A/ALK/CSF3	19
GO:0010975	BP	GO:0010975	regulation of neuron projection development	26/482	453/18870	0.000113333	0.008190098	0.006983629	CCDC88A/SEMA4D/NEDD4L/DAB2IP/RAP2A/TIAM2/NEDD4/NRP1/ABL1/DPYSL3/TUBB2B/HECW2/PRKD1/CDKL5/BDNF/EPHA4/CAMK2G/VLDLR/MAP6/XK/TSKU/ALK/ITM2C/SEMA3B/MAP1B/NTN1	26
GO:0150117	BP	GO:0150117	positive regulation of cell-substrate junction organization	6/482	31/18870	0.000115161	0.008190098	0.006983629	ROCK1/NRP1/ABL1/SDC4/SMAD3/FERMT2	6
GO:0050808	BP	GO:0050808	synapse organization	27/482	483/18870	0.000129913	0.008994209	0.007669288	PRRT1/ROCK1/MTMR2/SEMA4D/DAB2IP/RAP2A/NEDD4/CTTNBP2/NRP1/HIP1R/ABL1/SYNPO/GRIA1/CDKL5/BDNF/ACTN1/CBLN3/EPHA4/DLG5/NEDD9/SYNDIG1/NFIA/RHOB/MAP1B/FILIP1/SPARCL1/NTN1	27
GO:0043502	BP	GO:0043502	regulation of muscle adaptation	10/482	93/18870	0.000130755	0.008994209	0.007669288	ROCK1/CAV3/ROCK2/IL6ST/TNNC1/SMAD3/CAMK2G/NR4A3/LMCD1/HAND2	10
GO:0051492	BP	GO:0051492	regulation of stress fiber assembly	10/482	94/18870	0.00014304	0.00968061	0.008254576	ROCK1/CCDC88A/ROCK2/NRP1/ABL1/FHOD1/SDC4/SMAD3/MET/FERMT2	10
GO:0051098	BP	GO:0051098	regulation of binding	18/482	262/18870	0.000147253	0.009807514	0.008362787	ROCK1/CLIC2/NRP1/RB1/ARHGEF7/HIP1R/ABL1/PARP9/PKD1/BDNF/EPHA4/PER2/MET/LARP6/IFIT1/SLPI/HAND2/CSF3	18
GO:0071560	BP	GO:0071560	cellular response to transforming growth factor beta stimulus	19/482	287/18870	0.000157526	0.010327823	0.00880645	SIN3A/CAV3/SNX25/SMAD7/SAP30/ZFYVE9/LTBP4/BRMS1L/ABL1/SMAD3/FMOD/PMEPA1/TGFB1I1/VASN/CTSK/FERMT2/SMAD9/COL1A1/MYOCD	19
GO:0014706	BP	GO:0014706	striated muscle tissue development	18/482	264/18870	0.000161897	0.010451053	0.008911527	CAV3/SMAD7/ID2/ALPK3/RUNX1/TNNC1/ABL1/FOXC2/GATA6/SMAD3/NOX4/SGCD/MEIS1/MYO18B/JPH2/MYH11/RYR2/MYOCD	18
GO:0042058	BP	GO:0042058	regulation of epidermal growth factor receptor signaling pathway	8/482	63/18870	0.000193072	0.012274719	0.010466552	CCDC88A/EGFR/DAB2IP/HIP1R/PTPN3/RNF115/DGKD/GPRC5A	8
GO:0048738	BP	GO:0048738	cardiac muscle tissue development	17/482	247/18870	0.000218624	0.013619352	0.01161311	CAV3/SMAD7/ID2/ALPK3/RUNX1/TNNC1/ABL1/FOXC2/GATA6/NOX4/SGCD/MEIS1/MYO18B/JPH2/MYH11/RYR2/MYOCD	17
GO:0043500	BP	GO:0043500	muscle adaptation	11/482	118/18870	0.000220714	0.013619352	0.01161311	ROCK1/CAV3/ROCK2/IL6ST/TNNC1/GATA6/SMAD3/CAMK2G/NR4A3/LMCD1/HAND2	11
GO:0007409	BP	GO:0007409	axonogenesis	25/482	448/18870	0.000235049	0.014293705	0.012188125	GFRA3/SIN3A/SEMA4D/TIAM2/NRP1/ABL1/TUBB2B/CDKL5/LGI1/NDN/PRDM8/BDNF/EPHA4/EXT1/KALRN/NCAM1/NRXN3/MAP6/XK/NFIB/ARHGEF25/TSKU/SEMA3B/MAP1B/NTN1	25
GO:1905244	BP	GO:1905244	regulation of modification of synaptic structure	4/482	13/18870	0.000250238	0.014999993	0.012790371	CTTNBP2/ABL1/EPHA4/RHOB	4
GO:0072001	BP	GO:0072001	renal system development	20/482	324/18870	0.000270332	0.015976251	0.013622818	PCSK5/C1GALT1/SMAD7/ARID5B/PDGFA/NRP1/FOXC2/PKD1/EPHA4/SDC4/ASS1/EXT1/SMAD3/DLG5/STAT1/SOX8/NFIA/PODXL/ADAMTS1/MYOCD	20
GO:0007179	BP	GO:0007179	transforming growth factor beta receptor signaling pathway	16/482	229/18870	0.000280716	0.016359498	0.013949609	SIN3A/CAV3/SNX25/SMAD7/SAP30/ZFYVE9/LTBP4/BRMS1L/SMAD3/FMOD/PMEPA1/TGFB1I1/VASN/FERMT2/SMAD9/MYOCD	16
GO:0010611	BP	GO:0010611	regulation of cardiac muscle hypertrophy	8/482	67/18870	0.000297477	0.017098789	0.014579997	ROCK1/CAV3/ROCK2/IL6ST/SMAD3/NR4A3/LMCD1/HAND2	8
GO:0031346	BP	GO:0031346	positive regulation of cell projection organization	21/482	355/18870	0.000339974	0.019205696	0.016376539	CCDC88A/SEMA4D/DAB2IP/TIAM2/NRP1/ARHGEF7/ABL1/DPYSL3/TUBB2B/PRKD1/CDKL5/BDNF/EPHA4/CDC42EP4/VLDLR/MAP6/NEDD9/FSCN1/ALK/MAP1B/NTN1	21
GO:0035791	BP	GO:0035791	platelet-derived growth factor receptor-beta signaling pathway	4/482	14/18870	0.000343286	0.019205696	0.016376539	PDGFA/HIP1R/ABL1/MYOCD	4
GO:0070252	BP	GO:0070252	actin-mediated cell contraction	10/482	105/18870	0.000355778	0.019642696	0.016749166	ATP1A1/ROCK1/CAV3/NEDD4L/TNNC1/CACNA1C/EMP2/SGCD/RYR2/KCNA5	10
GO:0090287	BP	GO:0090287	regulation of cellular response to growth factor stimulus	21/482	357/18870	0.000366289	0.019960393	0.017020063	SIN3A/CAV3/SNX25/SMAD7/SAP30/DAB2IP/LTBP4/NEDD4/BRMS1L/NRP1/ABL1/GATA6/SMAD3/FSTL1/FGFR1/PMEPA1/TGFB1I1/VASN/RBPMS2/FSTL3/MYOCD	21
GO:1901890	BP	GO:1901890	positive regulation of cell junction assembly	10/482	106/18870	0.000384055	0.02061164	0.017575376	ROCK1/SEMA4D/NRP1/ABL1/BDNF/SDC4/SMAD3/DLG5/SYNDIG1/FERMT2	10
GO:0031400	BP	GO:0031400	negative regulation of protein modification process	24/482	437/18870	0.000392646	0.02061164	0.017575376	ROCK1/LRP5/SEMA4D/CAV3/IVNS1ABP/SMAD7/DBNDD1/DAB2IP/ROCK2/CNKSR3/CRY1/RB1/DMD/NCOA7/ABL1/PARP14/PER2/HSPB1/PKIG/FRY/PRKCZ/DUSP6/GPRC5A/MYOCD	24
GO:0007264	BP	GO:0007264	small GTPase mediated signal transduction	26/482	491/18870	0.000398131	0.02061164	0.017575376	ROCK1/ARHGAP11B/SYDE1/CCDC88A/BCR/DAB2IP/RAP2A/TIAM2/ROCK2/RALGDS/NRP1/RB1/ARHGAP10/ABL1/DIRAS3/LPAR6/ARHGEF4/CDC42EP4/KALRN/MET/RAB9B/RGL4/SH2D3C/ARHGEF25/RHOB/NTN1	26
GO:0014743	BP	GO:0014743	regulation of muscle hypertrophy	8/482	70/18870	0.000402801	0.02061164	0.017575376	ROCK1/CAV3/ROCK2/IL6ST/SMAD3/NR4A3/LMCD1/HAND2	8
GO:1901184	BP	GO:1901184	regulation of ERBB signaling pathway	8/482	70/18870	0.000402801	0.02061164	0.017575376	CCDC88A/EGFR/DAB2IP/HIP1R/PTPN3/RNF115/DGKD/GPRC5A	8
GO:0045216	BP	GO:0045216	cell-cell junction organization	15/482	214/18870	0.000416876	0.021074847	0.017970349	ROCK1/MICALL2/TJP2/SMAD7/ROCK2/EPHA4/EXT1/SMAD3/DLG5/GJA4/FSCN1/PERP/CLDN14/FERMT2/CDH3	15
GO:0045931	BP	GO:0045931	positive regulation of mitotic cell cycle	11/482	128/18870	0.000447023	0.022016794	0.01877354	SIN3A/EGFR/RB1/STIL/CCND2/ABL1/HSPA2/ASNS/SMARCD3/ADAMTS1/KCNA5	11
GO:0007160	BP	GO:0007160	cell-matrix adhesion	16/482	239/18870	0.00045125	0.022016794	0.01877354	ROCK1/BCR/ROCK2/NRP1/ARHGEF7/ABL1/PKD1/ACTN1/SDC4/EMP2/STON1/SMAD3/PRKCZ/FERMT2/FBLN5/SORBS1	16
GO:0048588	BP	GO:0048588	developmental cell growth	16/482	239/18870	0.00045125	0.022016794	0.01877354	SIN3A/SEMA4D/CAV3/SMAD7/NEDD4L/NRP1/ABL1/CDKL5/NDN/BDNF/EXT1/PRKCZ/MEIS1/SEMA3B/MAP1B/NTN1	16
GO:2001028	BP	GO:2001028	positive regulation of endothelial cell chemotaxis	4/482	15/18870	0.000458708	0.022123431	0.018864468	PRKD1/FGFR1/HSPB1/MET	4
GO:0042063	BP	GO:0042063	gliogenesis	20/482	338/18870	0.000465624	0.022201785	0.01893128	ID2/DAB2IP/DAAM2/IL6ST/RB1/ABL1/TMEM98/NDN/PRDM8/EPHA4/SUN1/CSPG4/SOX8/NFIB/TSPAN2/NFIA/NR1D1/APCDD1/PHGDH/NTN1	20
GO:0016049	BP	GO:0016049	cell growth	26/482	497/18870	0.000477974	0.022534583	0.019215054	SIN3A/ITCH/SEMA4D/CAV3/SMAD7/NEDD4L/EGFR/LTBP4/N6AMT1/NRP1/RB1/ABL1/CDKL5/LGI1/NDN/BDNF/EXT1/SMAD3/PRKCZ/MEIS1/SOCS2/SEMA3B/MAP1B/MYOCD/DACT3/NTN1	26
GO:0001503	BP	GO:0001503	ossification	24/482	444/18870	0.000492783	0.022974635	0.019590282	LRP5/SEMA4D/RXRA/SMAD7/EGFR/IL6ST/RUNX1/SBDS/FOXC2/PRKD1/JUNB/EXT1/SMAD3/SUN1/MMP16/CCDC154/SOX8/CLEC11A/CTSK/FERMT2/COL1A1/FSTL3/HAND2/IBSP	24
GO:0042059	BP	GO:0042059	negative regulation of epidermal growth factor receptor signaling pathway	5/482	27/18870	0.00054001	0.0248998	0.021231855	EGFR/DAB2IP/PTPN3/RNF115/GPRC5A	5
GO:0010717	BP	GO:0010717	regulation of epithelial to mesenchymal transition	10/482	111/18870	0.000555033	0.025314348	0.021585337	SMAD7/DAB2IP/EPHA4/EMP2/SMAD3/TGFB1I1/VASN/FERMT2/COL1A1/DACT3	10
GO:0032535	BP	GO:0032535	regulation of cellular component size	21/482	370/18870	0.000584934	0.026391229	0.022503584	SIN3A/SEMA4D/CAV3/DAAM2/NRP1/PLEKHH2/HIP1R/ABL1/PRKD1/SPTBN1/CDKL5/BDNF/CDC42EP4/XK/KCNMA1/LMOD1/SEMA3B/ELN/MAP1B/NTN1/CSF3	21
GO:1900006	BP	GO:1900006	positive regulation of dendrite development	4/482	16/18870	0.000599328	0.026752981	0.022812047	DAB2IP/ABL1/VLDLR/ALK	4
GO:0030048	BP	GO:0030048	actin filament-based movement	11/482	133/18870	0.000618636	0.027324185	0.023299109	ATP1A1/ROCK1/CAV3/NEDD4L/MYH9/TNNC1/CACNA1C/EMP2/SGCD/RYR2/KCNA5	11
GO:1903055	BP	GO:1903055	positive regulation of extracellular matrix organization	5/482	28/18870	0.000643734	0.027929914	0.023815608	RB1/RUNX1/ABL1/SMAD3/FSCN1	5
GO:0033002	BP	GO:0033002	muscle cell proliferation	16/482	247/18870	0.000645663	0.027929914	0.023815608	NDC80/ID2/DNMT1/RUNX1/ABL1/FOXC2/GATA6/VIPR2/SIX5/STAT1/PTGIR/RBPMS2/NR4A3/ELN/ADAMTS1/MYOCD	16
GO:0045444	BP	GO:0045444	fat cell differentiation	16/482	248/18870	0.000674377	0.028874343	0.024620915	GRK5/LRP5/ID2/ARID5B/CMKLR1/C1QTNF3/SMAD3/PER2/INSIG1/TGFB1I1/SOX8/FNDC5/NR4A3/NR1D1/FERMT2/LMO3	16
GO:1901550	BP	GO:1901550	regulation of endothelial cell development	4/482	17/18870	0.000768011	0.032225741	0.027478625	ROCK1/ROCK2/PROC/S1PR3	4
GO:1903140	BP	GO:1903140	regulation of establishment of endothelial barrier	4/482	17/18870	0.000768011	0.032225741	0.027478625	ROCK1/ROCK2/PROC/S1PR3	4
GO:0008347	BP	GO:0008347	glial cell migration	7/482	60/18870	0.000814566	0.033261364	0.028361692	DAB2IP/NDN/EPHA4/SUN1/CSPG4/APCDD1/NTN1	7
GO:0048638	BP	GO:0048638	regulation of developmental growth	19/482	328/18870	0.00082598	0.033261364	0.028361692	SIN3A/SEMA4D/CAV3/SMAD7/NEDD4L/NRP1/RUNX1/ABL1/GHR/FOXC2/GATA6/CDKL5/BDNF/IL7/DUSP6/SOCS2/SEMA3B/MAP1B/NTN1	19
GO:0007517	BP	GO:0007517	muscle organ development	20/482	354/18870	0.000829462	0.033261364	0.028361692	EMD/CAV3/SMAD7/SAP30/ARID5B/RB1/DMD/TNNC1/FOXC2/ASS1/SMAD3/XK/SOX8/MAFF/ITGB1BP2/SGCD/JPH2/ELN/RYR2/MYOCD	20
GO:0071526	BP	GO:0071526	semaphorin-plexin signaling pathway	6/482	44/18870	0.000834224	0.033261364	0.028361692	SEMA4D/NRP1/NCAM1/MET/SEMA3B/HAND2	6
GO:0050772	BP	GO:0050772	positive regulation of axonogenesis	8/482	78/18870	0.000837798	0.033261364	0.028361692	SEMA4D/TIAM2/NRP1/CDKL5/BDNF/MAP6/MAP1B/NTN1	8
GO:0050688	BP	GO:0050688	regulation of defense response to virus	9/482	97/18870	0.000840254	0.033261364	0.028361692	SIN3A/ITCH/TRAF3/TSPAN6/FBXL2/PARP9/ZDHHC11/PPM1B/STAT1	9
GO:0017015	BP	GO:0017015	regulation of transforming growth factor beta receptor signaling pathway	12/482	160/18870	0.000853568	0.033361529	0.028447102	SIN3A/CAV3/SNX25/SMAD7/SAP30/LTBP4/BRMS1L/SMAD3/PMEPA1/TGFB1I1/VASN/MYOCD	12
GO:1901990	BP	GO:1901990	regulation of mitotic cell cycle phase transition	20/482	355/18870	0.000858686	0.033361529	0.028447102	SIN3A/MIIP/CHFR/KNTC1/CDK5RAP2/NDC80/ID2/EGFR/NACC2/FOXN3/RB1/STIL/E2F7/CCND2/HECW2/PKD1/HSPA2/SMARCD3/ADAMTS1/KCNA5	20
GO:0048705	BP	GO:0048705	skeletal system morphogenesis	15/482	230/18870	0.000880205	0.033706003	0.028740832	LRP5/ARID5B/NDST1/FOXN3/GHR/FOXC2/SP5/PKD1/EXT1/SMAD3/MMP16/FGFR1/INSIG1/TSKU/COL1A1	15
GO:0031589	BP	GO:0031589	cell-substrate adhesion	20/482	356/18870	0.000888791	0.033706003	0.028740832	ROCK1/MICALL2/BCR/ROCK2/NRP1/ARHGEF7/ABL1/PKD1/ACTN1/SDC4/EMP2/STON1/SMAD3/RADIL/NEDD9/PRKCZ/FERMT2/COL1A1/FBLN5/SORBS1	20
GO:0060048	BP	GO:0060048	cardiac muscle contraction	11/482	139/18870	0.000893778	0.033706003	0.028740832	ATP1A1/CLIC2/CAV3/SMAD7/NEDD4L/DMD/TNNC1/CACNA1C/SGCD/RYR2/KCNA5	11
GO:1901992	BP	GO:1901992	positive regulation of mitotic cell cycle phase transition	9/482	98/18870	0.000904758	0.033706003	0.028740832	SIN3A/EGFR/RB1/STIL/CCND2/HSPA2/SMARCD3/ADAMTS1/KCNA5	9
GO:0051146	BP	GO:0051146	striated muscle cell differentiation	18/482	305/18870	0.000907716	0.033706003	0.028740832	CAV3/ALPK3/MYH9/RB1/ADAM12/PRKD1/GATA6/BDNF/XK/NOX4/SGCD/MEIS1/LDB3/LMOD1/MYEF2/MYO18B/MYH11/MYOCD	18
GO:0048771	BP	GO:0048771	tissue remodeling	13/482	184/18870	0.000921385	0.033913445	0.028917716	ROCK1/LRP5/BCR/ROCK2/RUNX1/FOXC2/EXT1/IL7/CSPG4/CCDC154/NOX4/CTSK/HAND2	13
GO:0007411	BP	GO:0007411	axon guidance	15/482	233/18870	0.001003659	0.035705682	0.030445942	GFRA3/SEMA4D/NRP1/TUBB2B/LGI1/BDNF/EPHA4/EXT1/KALRN/NCAM1/NRXN3/NFIB/ARHGEF25/SEMA3B/NTN1	15
GO:0016358	BP	GO:0016358	dendrite development	15/482	233/18870	0.001003659	0.035705682	0.030445942	SEMA4D/NEDD4L/DAB2IP/RAP2A/NEDD4/NRP1/ABL1/HECW2/CDKL5/EPHA4/DLG5/VLDLR/MAP6/ALK/MAP1B	15
GO:0097485	BP	GO:0097485	neuron projection guidance	15/482	233/18870	0.001003659	0.035705682	0.030445942	GFRA3/SEMA4D/NRP1/TUBB2B/LGI1/BDNF/EPHA4/EXT1/KALRN/NCAM1/NRXN3/NFIB/ARHGEF25/SEMA3B/NTN1	15
GO:1903844	BP	GO:1903844	regulation of cellular response to transforming growth factor beta stimulus	12/482	163/18870	0.001004116	0.035705682	0.030445942	SIN3A/CAV3/SNX25/SMAD7/SAP30/LTBP4/BRMS1L/SMAD3/PMEPA1/TGFB1I1/VASN/MYOCD	12
GO:0006941	BP	GO:0006941	striated muscle contraction	13/482	186/18870	0.001017756	0.035782497	0.030511441	ATP1A1/CLIC2/CAV3/SMAD7/NEDD4L/DMD/TNNC1/PRKD1/CACNA1C/STAC/SGCD/RYR2/KCNA5	13
GO:0060562	BP	GO:0060562	epithelial tube morphogenesis	19/482	334/18870	0.001023332	0.035782497	0.030511441	LRP5/CAV3/NRP1/STIL/ABL1/FOXC2/PKD1/EPHA4/SDC4/EXT1/SMAD3/DLG5/MET/SOX8/PODXL/RHOB/RYR2/NTN1/HAND2	19
GO:0035767	BP	GO:0035767	endothelial cell chemotaxis	5/482	31/18870	0.001045014	0.035969909	0.030671246	NRP1/PRKD1/FGFR1/HSPB1/MET	5
GO:0060349	BP	GO:0060349	bone morphogenesis	9/482	100/18870	0.001045836	0.035969909	0.030671246	LRP5/FOXN3/GHR/SP5/EXT1/MMP16/INSIG1/TSKU/COL1A1	9
GO:0008361	BP	GO:0008361	regulation of cell size	13/482	187/18870	0.001069017	0.036393363	0.031032322	SIN3A/SEMA4D/CAV3/NRP1/ABL1/PRKD1/CDKL5/BDNF/XK/KCNMA1/SEMA3B/MAP1B/NTN1	13
GO:0071375	BP	GO:0071375	cellular response to peptide hormone stimulus	18/482	310/18870	0.00109193	0.036393363	0.031032322	ROCK1/ROCK2/RB1/GKAP1/GHR/FOXC2/PRKD1/GRIA1/ASS1/CPEB1/INSIG1/STAT1/PRKCZ/GRB14/NR4A3/SOCS2/MAP1B/SORBS1	18
GO:0051893	BP	GO:0051893	regulation of focal adhesion assembly	7/482	63/18870	0.001092883	0.036393363	0.031032322	ROCK1/ROCK2/NRP1/ABL1/SDC4/SMAD3/FERMT2	7
GO:0090109	BP	GO:0090109	regulation of cell-substrate junction assembly	7/482	63/18870	0.001092883	0.036393363	0.031032322	ROCK1/ROCK2/NRP1/ABL1/SDC4/SMAD3/FERMT2	7
GO:0048732	BP	GO:0048732	gland development	23/482	443/18870	0.001101515	0.036393363	0.031032322	CAD/LRP5/CAV3/ID2/ARID5B/EGFR/PCNA/PDGFA/NRP1/E2F7/ABL1/PTPN3/PKD1/GATA6/ASS1/EXT1/SMAD3/MET/NFIB/CDO1/SOCS2/NTN1/HAND2	23
GO:0001558	BP	GO:0001558	regulation of cell growth	22/482	417/18870	0.001142761	0.03746115	0.031942815	SIN3A/ITCH/SEMA4D/CAV3/SMAD7/NEDD4L/EGFR/LTBP4/N6AMT1/NRP1/RB1/ABL1/CDKL5/LGI1/BDNF/SMAD3/SOCS2/SEMA3B/MAP1B/MYOCD/DACT3/NTN1	22
GO:0010721	BP	GO:0010721	negative regulation of cell development	17/482	287/18870	0.001198818	0.038455691	0.032790852	ZBTB46/SEMA4D/CAV3/SMAD7/ID2/DAAM2/NRP1/RB1/RUNX1/TMEM98/NR1D1/SEMA3B/FSTL3/S1PR3/GPR68/IL17D/NTN1	17
GO:0001885	BP	GO:0001885	endothelial cell development	7/482	64/18870	0.001200595	0.038455691	0.032790852	ROCK1/TJP2/ROCK2/PROC/GSTM3/MET/S1PR3	7
GO:0048814	BP	GO:0048814	regulation of dendrite morphogenesis	7/482	64/18870	0.001200595	0.038455691	0.032790852	SEMA4D/NEDD4L/RAP2A/NEDD4/HECW2/CDKL5/EPHA4	7
GO:1901185	BP	GO:1901185	negative regulation of ERBB signaling pathway	5/482	32/18870	0.00121285	0.038553916	0.032874607	EGFR/DAB2IP/PTPN3/RNF115/GPRC5A	5
GO:0010811	BP	GO:0010811	positive regulation of cell-substrate adhesion	10/482	123/18870	0.001232485	0.038883502	0.033155643	ROCK1/NRP1/ARHGEF7/ABL1/SDC4/EMP2/SMAD3/NEDD9/PRKCZ/FERMT2	10
GO:0001822	BP	GO:0001822	kidney development	18/482	314/18870	0.001261405	0.039498919	0.033680404	PCSK5/C1GALT1/SMAD7/ARID5B/PDGFA/NRP1/FOXC2/PKD1/EPHA4/SDC4/ASS1/EXT1/SMAD3/DLG5/STAT1/SOX8/PODXL/ADAMTS1	18
GO:0003205	BP	GO:0003205	cardiac chamber development	12/482	168/18870	0.001303835	0.039977309	0.034088323	CAV3/SMAD7/NDST1/NRP1/TNNC1/FOXC2/GATA6/SMARCD3/ADAMTS1/RYR2/MYOCD/HAND2	12
GO:0050731	BP	GO:0050731	positive regulation of peptidyl-tyrosine phosphorylation	12/482	168/18870	0.001303835	0.039977309	0.034088323	SEMA4D/IL6ST/NRP1/ABL1/GHR/PARP9/EPHA4/PARP14/CSPG4/NEDD9/NOX4/CSF3	12
GO:0003007	BP	GO:0003007	heart morphogenesis	16/482	264/18870	0.001305265	0.039977309	0.034088323	CAV3/SMAD7/NRP1/STIL/TNNC1/FOXC2/GATA6/SMARCD3/EMP2/EXT1/SMAD3/COL5A1/ELN/ADAMTS1/RYR2/HAND2	16
GO:0030166	BP	GO:0030166	proteoglycan biosynthetic process	7/482	65/18870	0.001316447	0.040027634	0.034131235	B3GALT6/NDST1/EXT1/FOXL1/HS3ST1/MUSTN1/CYTL1	7
GO:0006937	BP	GO:0006937	regulation of muscle contraction	12/482	170/18870	0.001442814	0.043523107	0.037111796	ATP1A1/CLIC2/CAV3/SMAD7/DMD/TNNC1/PRKD1/CACNA1C/PPP1R12B/RYR2/MYOCD/ADRA2C	12
GO:0010959	BP	GO:0010959	regulation of metal ion transport	21/482	398/18870	0.001465332	0.043523107	0.037111796	ATP1A1/CLIC2/CAV3/NEDD4L/NEDD4/CNKSR3/BEST1/DMD/ABL1/PTPN3/HECW2/PRKD1/CACNA1C/CAMK2G/STAC/KCNAB1/PACSIN3/JPH2/KCNIP3/RYR2/KCNA5	21
GO:0032332	BP	GO:0032332	positive regulation of chondrocyte differentiation	4/482	20/18870	0.001471374	0.043523107	0.037111796	ZNF219/SMAD7/SMAD3/MUSTN1	4
GO:0002028	BP	GO:0002028	regulation of sodium ion transport	8/482	85/18870	0.001472898	0.043523107	0.037111796	ATP1A1/CAV3/NEDD4L/NEDD4/CNKSR3/DMD/PTPN3/HECW2	8
GO:0003206	BP	GO:0003206	cardiac chamber morphogenesis	10/482	127/18870	0.001570151	0.045978298	0.039205317	CAV3/SMAD7/NRP1/TNNC1/FOXC2/GATA6/SMARCD3/ADAMTS1/RYR2/HAND2	10
GO:0032868	BP	GO:0032868	response to insulin	16/482	269/18870	0.001583674	0.045978298	0.039205317	CAD/HADH/CRY1/RB1/GKAP1/GHR/FOXC2/CPEB1/TNFSF10/INSIG1/STAT1/PRKCZ/GRB14/CTSK/COL1A1/SORBS1	16
GO:0050807	BP	GO:0050807	regulation of synapse organization	15/482	244/18870	0.001588859	0.045978298	0.039205317	ROCK1/SEMA4D/DAB2IP/RAP2A/NEDD4/CTTNBP2/ABL1/CDKL5/BDNF/EPHA4/DLG5/NEDD9/SYNDIG1/RHOB/NTN1	15
GO:0060976	BP	GO:0060976	coronary vasculature development	6/482	50/18870	0.001651069	0.047128459	0.04018605	NDST1/NRP1/GATA6/SGCD/MYOCD/HAND2	6
GO:2000649	BP	GO:2000649	regulation of sodium ion transmembrane transporter activity	6/482	50/18870	0.001651069	0.047128459	0.04018605	CAV3/NEDD4L/NEDD4/DMD/PTPN3/HECW2	6
GO:0007204	BP	GO:0007204	positive regulation of cytosolic calcium ion concentration	12/482	173/18870	0.001674038	0.047400068	0.040417649	CAV3/RIC3/CMKLR1/ABL1/CIB2/ITPR3/PKD1/CACNA1C/PTGIR/JPH2/S1PR3/RYR2	12
GO:0007173	BP	GO:0007173	epidermal growth factor receptor signaling pathway	9/482	107/18870	0.001686017	0.047400068	0.040417649	CCDC88A/EGFR/DAB2IP/HIP1R/ABL1/PTPN3/RNF115/DGKD/GPRC5A	9
GO:0045936	BP	GO:0045936	negative regulation of phosphate metabolic process	20/482	376/18870	0.001712378	0.047400068	0.040417649	ROCK1/LRP5/SEMA4D/CAV3/SMAD7/DBNDD1/DAB2IP/ROCK2/CNKSR3/PDGFA/RB1/DMD/ABL1/PARP14/HSPB1/PKIG/PRKCZ/DUSP6/GPRC5A/MYOCD	20
GO:0034394	BP	GO:0034394	protein localization to cell surface	7/482	68/18870	0.001717066	0.047400068	0.040417649	PRRT1/CAV3/NEDD4L/RIC3/BDNF/EMP2/FBLN5	7
GO:0150116	BP	GO:0150116	regulation of cell-substrate junction organization	7/482	68/18870	0.001717066	0.047400068	0.040417649	ROCK1/ROCK2/NRP1/ABL1/SDC4/SMAD3/FERMT2	7
GO:0090092	BP	GO:0090092	regulation of transmembrane receptor protein serine/threonine kinase signaling pathway	17/482	297/18870	0.001730259	0.047452061	0.040461983	SIN3A/CAV3/SNX25/SMAD7/SAP30/LTBP4/BRMS1L/ABL1/GATA6/SMAD3/FSTL1/PMEPA1/TGFB1I1/VASN/RBPMS2/FSTL3/MYOCD	17
GO:0010563	BP	GO:0010563	negative regulation of phosphorus metabolic process	20/482	377/18870	0.001766624	0.048134759	0.041044114	ROCK1/LRP5/SEMA4D/CAV3/SMAD7/DBNDD1/DAB2IP/ROCK2/CNKSR3/PDGFA/RB1/DMD/ABL1/PARP14/HSPB1/PKIG/PRKCZ/DUSP6/GPRC5A/MYOCD	20
GO:0099010	BP	GO:0099010	modification of postsynaptic structure	4/482	21/18870	0.001781239	0.04814677	0.041054355	CTTNBP2/SYNPO/RHOB/FILIP1	4
GO:0031334	BP	GO:0031334	positive regulation of protein-containing complex assembly	13/482	198/18870	0.001790013	0.04814677	0.041054355	CAV3/CDK5RAP2/DAB2IP/HIP1R/PRKD1/CDC42EP4/MET/FSCN1/FERMT2/LMOD1/MAP1B/CSF3/MMP1	13
GO:0010613	BP	GO:0010613	positive regulation of cardiac muscle hypertrophy	5/482	35/18870	0.001836209	0.048764137	0.041580779	ROCK1/ROCK2/IL6ST/NR4A3/HAND2	5
GO:0030224	BP	GO:0030224	monocyte differentiation	5/482	35/18870	0.001836209	0.048764137	0.041580779	ZBTB46/MYH9/PDE1B/IRF7/GPR68	5
GO:0010595	BP	GO:0010595	positive regulation of endothelial cell migration	10/482	130/18870	0.001869715	0.049341672	0.042073238	ZNF580/ROCK2/NRP1/ABL1/FOXC2/PRKD1/FGFR1/HSPB1/MET/RHOB	10
GO:0061387	BP	GO:0061387	regulation of extent of cell growth	9/482	109/18870	0.001917379	0.050141279	0.042755057	SIN3A/SEMA4D/NRP1/ABL1/CDKL5/BDNF/SEMA3B/MAP1B/NTN1	9
GO:0007249	BP	GO:0007249	canonical NF-kappaB signal transduction	17/482	300/18870	0.001923915	0.050141279	0.042755057	ROCK1/MID2/TRAF3/TSPAN6/DAB2IP/CTH/PELI2/ROCK2/ABL1/TRIM25/PPM1B/PRKD1/TNFSF10/HSPB1/STAT1/NR1D1/LTB	17
GO:0042326	BP	GO:0042326	negative regulation of phosphorylation	18/482	327/18870	0.001974782	0.051149304	0.043614592	ROCK1/LRP5/SEMA4D/CAV3/SMAD7/DBNDD1/DAB2IP/CNKSR3/RB1/DMD/ABL1/PARP14/HSPB1/PKIG/PRKCZ/DUSP6/GPRC5A/MYOCD	18
GO:0050803	BP	GO:0050803	regulation of synapse structure or activity	15/482	250/18870	0.002013551	0.051833492	0.044197993	ROCK1/SEMA4D/DAB2IP/RAP2A/NEDD4/CTTNBP2/ABL1/CDKL5/BDNF/EPHA4/DLG5/NEDD9/SYNDIG1/RHOB/NTN1	15
GO:0014742	BP	GO:0014742	positive regulation of muscle hypertrophy	5/482	36/18870	0.002088265	0.05310522	0.045282385	ROCK1/ROCK2/IL6ST/NR4A3/HAND2	5
GO:0033687	BP	GO:0033687	osteoblast proliferation	5/482	36/18870	0.002088265	0.05310522	0.045282385	LRP5/ABL1/JUNB/SMAD3/SOX8	5
GO:0010881	BP	GO:0010881	regulation of cardiac muscle contraction by regulation of the release of sequestered calcium ion	4/482	22/18870	0.00213358	0.053930726	0.045986287	CLIC2/DMD/CACNA1C/RYR2	4
GO:0007229	BP	GO:0007229	integrin-mediated signaling pathway	9/482	111/18870	0.002173424	0.054608915	0.046564573	DST/MYH9/NRP1/ABL1/PRKD1/EMP2/NEDD9/FERMT2/ADAMTS1	9
GO:0001933	BP	GO:0001933	negative regulation of protein phosphorylation	17/482	304/18870	0.002210161	0.055201414	0.047069792	LRP5/SEMA4D/CAV3/SMAD7/DBNDD1/DAB2IP/CNKSR3/RB1/DMD/ABL1/PARP14/HSPB1/PKIG/PRKCZ/DUSP6/GPRC5A/MYOCD	17
GO:0086002	BP	GO:0086002	cardiac muscle cell action potential involved in contraction	6/482	53/18870	0.002236942	0.055539687	0.047358235	ATP1A1/CAV3/NEDD4L/CACNA1C/RYR2/KCNA5	6
GO:0030010	BP	GO:0030010	establishment of cell polarity	11/482	156/18870	0.002263863	0.055877472	0.047646261	ROCK1/CDK5RAP2/NDC80/MYH9/ROCK2/ABL1/LLGL2/PKD1/PRKCZ/FSCN1/MAP1B	11
GO:0032271	BP	GO:0032271	regulation of protein polymerization	13/482	204/18870	0.002328568	0.057138436	0.048721475	CAV3/CDK5RAP2/DAAM2/ARHGEF7/HIP1R/ABL1/SPTBN1/CDC42EP4/MET/LMOD1/ELN/MAP1B/CSF3	13
GO:1904424	BP	GO:1904424	regulation of GTP binding	3/482	11/18870	0.002345174	0.057155519	0.048736041	ARHGEF7/EPHA4/MET	3
GO:0051347	BP	GO:0051347	positive regulation of transferase activity	21/482	414/18870	0.002356507	0.057155519	0.048736041	CHTF18/CCDC88A/EGFR/DAB2IP/PCNA/PDGFA/CCND2/ABL1/GHR/PKD1/PRKD1/EPHA4/EMP2/FGFR1/MET/NEDD9/NOX4/FERMT2/ALK/PARM1/ADRA2C	21
GO:0050770	BP	GO:0050770	regulation of axonogenesis	11/482	157/18870	0.002380006	0.057341862	0.048894934	SEMA4D/TIAM2/NRP1/CDKL5/BDNF/EPHA4/MAP6/XK/SEMA3B/MAP1B/NTN1	11
GO:1904888	BP	GO:1904888	cranial skeletal system development	7/482	72/18870	0.002391522	0.057341862	0.048894934	NDST1/FOXN3/FOXC2/EXT1/SMAD3/MMP16/INSIG1	7
GO:0003015	BP	GO:0003015	heart process	15/482	255/18870	0.002436048	0.057868845	0.049344289	ATP1A1/CLIC2/CAV3/SMAD7/NEDD4L/PPCS/DMD/TNNC1/GATA6/CACNA1C/EXT1/NOX4/SGCD/RYR2/KCNA5	15
GO:0030516	BP	GO:0030516	regulation of axon extension	8/482	92/18870	0.002441083	0.057868845	0.049344289	SIN3A/SEMA4D/NRP1/ABL1/CDKL5/SEMA3B/MAP1B/NTN1	8
GO:0010720	BP	GO:0010720	positive regulation of cell development	22/482	444/18870	0.00250143	0.058966301	0.050280081	ZBTB46/SEMA4D/SMAD7/ID2/TIAM2/IL6ST/PROC/NRP1/RB1/RUNX1/CDKL5/BDNF/EPHA4/SMARCD3/IL7/MAP6/NEDD9/SOX8/PRKCZ/GPR68/MAP1B/NTN1	22
GO:1903351	BP	GO:1903351	cellular response to dopamine	7/482	73/18870	0.002588256	0.060672182	0.051734671	SIN3A/HRH1/GNAZ/SULT1A4/ABL1/GNAO1/ALK	7
GO:0048525	BP	GO:0048525	negative regulation of viral process	8/482	93/18870	0.002612623	0.060903152	0.051931618	MID2/FAM111A/TRIM25/STAT1/IFIH1/MX1/IFIT1/SLPI	8
GO:0043254	BP	GO:0043254	regulation of protein-containing complex assembly	21/482	419/18870	0.002715176	0.062944077	0.053671897	CAV3/CDK5RAP2/FBXL2/DAB2IP/DAAM2/RB1/ARHGEF7/HIP1R/ABL1/PRKD1/SPTBN1/CDC42EP4/MET/PRKCZ/FSCN1/FERMT2/LMOD1/ELN/MAP1B/CSF3/MMP1	21
GO:0033674	BP	GO:0033674	positive regulation of kinase activity	18/482	337/18870	0.002731791	0.062981291	0.05370363	CCDC88A/EGFR/DAB2IP/PDGFA/CCND2/ABL1/GHR/PKD1/PRKD1/EPHA4/EMP2/FGFR1/MET/NEDD9/NOX4/FERMT2/ALK/ADRA2C	18
GO:0007266	BP	GO:0007266	Rho protein signal transduction	10/482	137/18870	0.002750037	0.06305549	0.053766899	ROCK1/BCR/ROCK2/NRP1/ABL1/LPAR6/CDC42EP4/MET/RHOB/NTN1	10
GO:1903350	BP	GO:1903350	response to dopamine	7/482	74/18870	0.002797191	0.063788108	0.054391596	SIN3A/HRH1/GNAZ/SULT1A4/ABL1/GNAO1/ALK	7
GO:0051043	BP	GO:0051043	regulation of membrane protein ectodomain proteolysis	4/482	24/18870	0.002976881	0.066700415	0.056874896	ROCK1/PTPN3/PACSIN3/TIMP4	4
GO:2001026	BP	GO:2001026	regulation of endothelial cell chemotaxis	4/482	24/18870	0.002976881	0.066700415	0.056874896	PRKD1/FGFR1/HSPB1/MET	4
GO:0014033	BP	GO:0014033	neural crest cell differentiation	8/482	95/18870	0.00298388	0.066700415	0.056874896	SEMA4D/NRP1/FOXC2/EXT1/RADIL/SOX8/SEMA3B/HAND2	8
GO:0002573	BP	GO:0002573	myeloid leukocyte differentiation	14/482	235/18870	0.002988946	0.066700415	0.056874896	ZBTB46/ID2/MYH9/PDE1B/RB1/RUNX1/BATF2/JUNB/NEDD9/TSPAN2/IRF7/FSTL3/GPR68/CSF3	14
GO:0048813	BP	GO:0048813	dendrite morphogenesis	10/482	139/18870	0.003054559	0.066700415	0.056874896	SEMA4D/NEDD4L/RAP2A/NEDD4/NRP1/HECW2/CDKL5/EPHA4/VLDLR/MAP6	10
GO:0051282	BP	GO:0051282	regulation of sequestering of calcium ion	10/482	139/18870	0.003054559	0.066700415	0.056874896	CLIC2/PLCD1/DMD/ABL1/ITPR3/PRKD1/SLC25A23/CACNA1C/JPH2/RYR2	10
GO:0042754	BP	GO:0042754	negative regulation of circadian rhythm	3/482	12/18870	0.003067965	0.066700415	0.056874896	SIN3A/CRY1/PER2	3
GO:0071635	BP	GO:0071635	negative regulation of transforming growth factor beta production	3/482	12/18870	0.003067965	0.066700415	0.056874896	GATA6/TSKU/CDH3	3
GO:0071679	BP	GO:0071679	commissural neuron axon guidance	3/482	12/18870	0.003067965	0.066700415	0.056874896	NRP1/NCAM1/NFIB	3
GO:0030307	BP	GO:0030307	positive regulation of cell growth	11/482	163/18870	0.003182267	0.068828832	0.05868978	SEMA4D/SMAD7/NEDD4L/EGFR/N6AMT1/NRP1/CDKL5/LGI1/BDNF/MAP1B/NTN1	11
GO:0086001	BP	GO:0086001	cardiac muscle cell action potential	7/482	76/18870	0.003253623	0.069654097	0.059393476	ATP1A1/CAV3/NEDD4L/DMD/CACNA1C/RYR2/KCNA5	7
GO:0086003	BP	GO:0086003	cardiac muscle cell contraction	7/482	76/18870	0.003253623	0.069654097	0.059393476	ATP1A1/CAV3/NEDD4L/CACNA1C/SGCD/RYR2/KCNA5	7
GO:1901888	BP	GO:1901888	regulation of cell junction assembly	13/482	213/18870	0.003379997	0.071992224	0.061387178	ROCK1/SEMA4D/RAP2A/ROCK2/NRP1/ABL1/BDNF/SDC4/SMAD3/DLG5/SYNDIG1/FERMT2/NTN1	13
GO:1901987	BP	GO:1901987	regulation of cell cycle phase transition	22/482	456/18870	0.003446455	0.072349314	0.061691666	SIN3A/MIIP/CHFR/KNTC1/CDK5RAP2/NDC80/ID2/EGFR/NACC2/CRY1/FOXN3/RB1/STIL/E2F7/CCND2/PARP9/HECW2/PKD1/HSPA2/SMARCD3/ADAMTS1/KCNA5	22
GO:0035988	BP	GO:0035988	chondrocyte proliferation	4/482	25/18870	0.003473305	0.072349314	0.061691666	SMAD7/EXT1/MMP16/MUSTN1	4
GO:1901989	BP	GO:1901989	positive regulation of cell cycle phase transition	9/482	119/18870	0.003481866	0.072349314	0.061691666	SIN3A/EGFR/RB1/STIL/CCND2/HSPA2/SMARCD3/ADAMTS1/KCNA5	9
GO:0035051	BP	GO:0035051	cardiocyte differentiation	11/482	165/18870	0.003493399	0.072349314	0.061691666	CAV3/EGFR/ALPK3/GATA6/NOX4/SGCD/MEIS1/MYO18B/MYH11/MYOCD/HAND2	11
GO:0070373	BP	GO:0070373	negative regulation of ERK1 and ERK2 cascade	7/482	77/18870	0.003502115	0.072349314	0.061691666	RPS6KA6/DAB2IP/CNKSR3/ABL1/EPHA4/DUSP6/LMO3	7
GO:0043122	BP	GO:0043122	regulation of canonical NF-kappaB signal transduction	15/482	265/18870	0.003502597	0.072349314	0.061691666	MID2/TRAF3/TSPAN6/DAB2IP/CTH/PELI2/ABL1/TRIM25/PPM1B/PRKD1/TNFSF10/HSPB1/STAT1/NR1D1/LTB	15
GO:0002064	BP	GO:0002064	epithelial cell development	13/482	214/18870	0.00351746	0.072349314	0.061691666	ROCK1/C1GALT1/TJP2/TMEM79/ROCK2/IL6ST/PROC/FOXC2/GSTM3/MET/SOX8/PODXL/S1PR3	13
GO:0001889	BP	GO:0001889	liver development	10/482	142/18870	0.003561136	0.072890366	0.062153017	CAD/ARID5B/PCNA/E2F7/PTPN3/PKD1/GATA6/ASS1/SMAD3/MET	10
GO:0060348	BP	GO:0060348	bone development	13/482	215/18870	0.003659427	0.074246159	0.06330909	LRP5/SEMA4D/FOXN3/GHR/SBDS/SP5/EXT1/MMP16/INSIG1/CCDC154/TSKU/COL1A1/GPR68	13
GO:1901653	BP	GO:1901653	cellular response to peptide	19/482	374/18870	0.003662763	0.074246159	0.06330909	ROCK1/ROCK2/RB1/GKAP1/GHR/FOXC2/PRKD1/GRIA1/EPHA4/ASS1/CPEB1/INSIG1/STAT1/PRKCZ/GRB14/NR4A3/SOCS2/MAP1B/SORBS1	19
GO:0051208	BP	GO:0051208	sequestering of calcium ion	10/482	143/18870	0.003744058	0.075529166	0.0644031	CLIC2/PLCD1/DMD/ABL1/ITPR3/PRKD1/SLC25A23/CACNA1C/JPH2/RYR2	10
GO:0048639	BP	GO:0048639	positive regulation of developmental growth	11/482	167/18870	0.003828438	0.076372718	0.065122389	SEMA4D/SMAD7/NEDD4L/NRP1/GHR/GATA6/CDKL5/BDNF/IL7/MAP1B/NTN1	11
GO:0006942	BP	GO:0006942	regulation of striated muscle contraction	8/482	99/18870	0.003848685	0.076372718	0.065122389	ATP1A1/CLIC2/CAV3/SMAD7/DMD/PRKD1/CACNA1C/RYR2	8
GO:0001755	BP	GO:0001755	neural crest cell migration	6/482	59/18870	0.003862317	0.076372718	0.065122389	SEMA4D/NRP1/RADIL/SOX8/SEMA3B/HAND2	6
GO:0048675	BP	GO:0048675	axon extension	9/482	121/18870	0.003889911	0.076372718	0.065122389	SIN3A/SEMA4D/NRP1/ABL1/CDKL5/NDN/SEMA3B/MAP1B/NTN1	9
GO:0021781	BP	GO:0021781	glial cell fate commitment	3/482	13/18870	0.003913283	0.076372718	0.065122389	SOX8/NFIB/NFIA	3
GO:0033690	BP	GO:0033690	positive regulation of osteoblast proliferation	3/482	13/18870	0.003913283	0.076372718	0.065122389	LRP5/ABL1/SOX8	3
GO:0042921	BP	GO:0042921	glucocorticoid receptor signaling pathway	3/482	13/18870	0.003913283	0.076372718	0.065122389	NEDD4/CRY1/LMO3	3
GO:0006929	BP	GO:0006929	substrate-dependent cell migration	4/482	26/18870	0.004023113	0.077111215	0.0657521	NRP1/STON1/CSPG4/NTN1	4
GO:0010882	BP	GO:0010882	regulation of cardiac muscle contraction by calcium ion signaling	4/482	26/18870	0.004023113	0.077111215	0.0657521	CLIC2/DMD/CACNA1C/RYR2	4
GO:0060343	BP	GO:0060343	trabecula formation	4/482	26/18870	0.004023113	0.077111215	0.0657521	CAV3/SLC40A1/COL1A1/ADAMTS1	4
GO:0003018	BP	GO:0003018	vascular process in circulatory system	15/482	269/18870	0.004024632	0.077111215	0.0657521	ROCK1/TJP2/HRH1/SLC16A12/BCR/ROCK2/ABL1/FOXC2/EXT1/PER2/KCNMA1/FERMT2/AKAP12/KCNA5/ADRA2C	15
GO:0050921	BP	GO:0050921	positive regulation of chemotaxis	10/482	145/18870	0.004132204	0.078455773	0.066898594	DAPK2/ZNF580/CMKLR1/NRP1/PRKD1/SMAD3/FGFR1/HSPB1/MET/NEDD9	10
GO:0061008	BP	GO:0061008	hepaticobiliary system development	10/482	145/18870	0.004132204	0.078455773	0.066898594	CAD/ARID5B/PCNA/E2F7/PTPN3/PKD1/GATA6/ASS1/SMAD3/MET	10
GO:1900026	BP	GO:1900026	positive regulation of substrate adhesion-dependent cell spreading	5/482	42/18870	0.004157957	0.078589132	0.067012308	NRP1/ARHGEF7/ABL1/NEDD9/FERMT2	5
GO:1902305	BP	GO:1902305	regulation of sodium ion transmembrane transport	6/482	60/18870	0.004200956	0.079045794	0.0674017	CAV3/NEDD4L/NEDD4/DMD/PTPN3/HECW2	6
GO:0009615	BP	GO:0009615	response to virus	21/482	436/18870	0.004296774	0.079482819	0.067774347	SIN3A/ITCH/MID2/IVNS1ABP/TRAF3/TSPAN6/IRF9/FBXL2/PARP9/ZDHHC11/TRIM25/PPM1B/EXT1/SMAD3/HSPB1/STAT1/IFIH1/RTP4/MX1/IRF7/IFIT1	21
GO:0051899	BP	GO:0051899	membrane depolarization	7/482	80/18870	0.004334756	0.079482819	0.067774347	CAV3/SMAD7/NEDD4L/ABL1/PTPN3/CACNA1C/PRKCZ	7
GO:0001508	BP	GO:0001508	action potential	10/482	146/18870	0.004337837	0.079482819	0.067774347	ATP1A1/CAV3/NEDD4L/DMD/PTPN3/GRIA1/CACNA1C/USP53/RYR2/KCNA5	10
GO:0035296	BP	GO:0035296	regulation of tube diameter	10/482	146/18870	0.004337837	0.079482819	0.067774347	ROCK1/HRH1/ROCK2/ABL1/FOXC2/EXT1/PER2/KCNMA1/KCNA5/ADRA2C	10
GO:0045598	BP	GO:0045598	regulation of fat cell differentiation	10/482	146/18870	0.004337837	0.079482819	0.067774347	LRP5/ID2/CMKLR1/SMAD3/INSIG1/TGFB1I1/FNDC5/NR1D1/FERMT2/LMO3	10
GO:0097746	BP	GO:0097746	blood vessel diameter maintenance	10/482	146/18870	0.004337837	0.079482819	0.067774347	ROCK1/HRH1/ROCK2/ABL1/FOXC2/EXT1/PER2/KCNMA1/KCNA5/ADRA2C	10
GO:0051960	BP	GO:0051960	regulation of nervous system development	22/482	466/18870	0.004447623	0.080259252	0.068436405	MTMR2/SEMA4D/ID2/TIAM2/DAAM2/IL6ST/NRP1/RB1/TMEM98/CDKL5/BDNF/EPHA4/SMARCD3/DLG5/PER2/MAP6/SOX8/SYNDIG1/NR1D1/SEMA3B/MAP1B/NTN1	22
GO:0055001	BP	GO:0055001	muscle cell development	12/482	195/18870	0.004467667	0.080259252	0.068436405	CAV3/ALPK3/DMD/PRKD1/ACTN1/XK/SGCD/MEIS1/LDB3/LMOD1/MYO18B/MYH11	12
GO:0035150	BP	GO:0035150	regulation of tube size	10/482	147/18870	0.004551456	0.080259252	0.068436405	ROCK1/HRH1/ROCK2/ABL1/FOXC2/EXT1/PER2/KCNMA1/KCNA5/ADRA2C	10
GO:0031113	BP	GO:0031113	regulation of microtubule polymerization	6/482	61/18870	0.004561032	0.080259252	0.068436405	CAV3/CDK5RAP2/ARHGEF7/ABL1/MET/MAP1B	6
GO:0032092	BP	GO:0032092	positive regulation of protein binding	6/482	61/18870	0.004561032	0.080259252	0.068436405	NRP1/HIP1R/ABL1/PKD1/BDNF/CSF3	6
GO:0048010	BP	GO:0048010	vascular endothelial growth factor receptor signaling pathway	6/482	61/18870	0.004561032	0.080259252	0.068436405	DAB2IP/NEDD4/NRP1/FOXC2/PRKD1/HSPB1	6
GO:0090497	BP	GO:0090497	mesenchymal cell migration	6/482	61/18870	0.004561032	0.080259252	0.068436405	SEMA4D/NRP1/RADIL/SOX8/SEMA3B/HAND2	6
GO:0038127	BP	GO:0038127	ERBB signaling pathway	9/482	124/18870	0.004571104	0.080259252	0.068436405	CCDC88A/EGFR/DAB2IP/HIP1R/ABL1/PTPN3/RNF115/DGKD/GPRC5A	9
GO:0045446	BP	GO:0045446	endothelial cell differentiation	9/482	124/18870	0.004571104	0.080259252	0.068436405	ROCK1/TJP2/ROCK2/PROC/NRP1/FSTL1/GSTM3/MET/S1PR3	9
GO:0010719	BP	GO:0010719	negative regulation of epithelial to mesenchymal transition	5/482	43/18870	0.004608199	0.080259252	0.068436405	SMAD7/DAB2IP/EPHA4/VASN/DACT3	5
GO:0005976	BP	GO:0005976	polysaccharide metabolic process	8/482	102/18870	0.004615408	0.080259252	0.068436405	STBD1/NDST1/IL6ST/PPP1R3B/EXT1/PER2/NR1D1/SORBS1	8
GO:0006541	BP	GO:0006541	glutamine metabolic process	4/482	27/18870	0.00462887	0.080259252	0.068436405	CAD/ARHGAP11B/ASNS/PHGDH	4
GO:0032878	BP	GO:0032878	regulation of establishment or maintenance of cell polarity	4/482	27/18870	0.00462887	0.080259252	0.068436405	ROCK1/ROCK2/ABL1/LLGL2	4
GO:0008154	BP	GO:0008154	actin polymerization or depolymerization	12/482	196/18870	0.00465239	0.080335097	0.068501077	MICALL2/MICAL3/DAAM2/MSRB2/PLEKHH2/HIP1R/ABL1/SPTBN1/CDC42EP4/LMOD1/ELN/CSF3	12
GO:0007611	BP	GO:0007611	learning or memory	15/482	274/18870	0.004764838	0.08193959	0.069869215	PRRT1/SYT11/HRH1/EGFR/PDE1B/CCND2/ABL1/ITPR3/GRIA1/BDNF/NRXN3/VLDLR/NEDD9/PRKCZ/PDE8B	15
GO:0001952	BP	GO:0001952	regulation of cell-matrix adhesion	9/482	125/18870	0.00481768	0.082094221	0.070001068	ROCK1/ROCK2/NRP1/ABL1/SDC4/EMP2/SMAD3/PRKCZ/FERMT2	9
GO:0031958	BP	GO:0031958	corticosteroid receptor signaling pathway	3/482	14/18870	0.004886918	0.082094221	0.070001068	NEDD4/CRY1/LMO3	3
GO:1905203	BP	GO:1905203	regulation of connective tissue replacement	3/482	14/18870	0.004886918	0.082094221	0.070001068	ROCK1/ROCK2/RUNX1	3
GO:2000288	BP	GO:2000288	positive regulation of myoblast proliferation	3/482	14/18870	0.004886918	0.082094221	0.070001068	GATA6/MALAT1/KCNA5	3
GO:2000650	BP	GO:2000650	negative regulation of sodium ion transmembrane transporter activity	3/482	14/18870	0.004886918	0.082094221	0.070001068	NEDD4L/NEDD4/HECW2	3
GO:0001819	BP	GO:0001819	positive regulation of cytokine production	23/482	499/18870	0.004903555	0.082094221	0.070001068	TRAF3/ZNF580/ROCK2/C1QTNF3/IL6ST/RUNX1/ABL1/ARID5A/SPTBN1/GATA6/LACC1/SMAD3/IL7/HSPB1/STAT1/IL27RA/IFIH1/PRKCZ/NR4A3/IRF7/AKAP12/LTB/IL17D	23
GO:0044772	BP	GO:0044772	mitotic cell cycle phase transition	22/482	470/18870	0.004910784	0.082094221	0.070001068	SIN3A/MIIP/CHFR/KNTC1/CDK5RAP2/NDC80/ID2/EGFR/NACC2/FOXN3/RB1/STIL/E2F7/CCND2/HECW2/PKD1/HSPA2/SMARCD3/NFIB/NFIA/ADAMTS1/KCNA5	22
GO:0014032	BP	GO:0014032	neural crest cell development	7/482	82/18870	0.00496763	0.082714977	0.070530381	SEMA4D/NRP1/FOXC2/RADIL/SOX8/SEMA3B/HAND2	7
GO:0045664	BP	GO:0045664	regulation of neuron differentiation	12/482	198/18870	0.005040149	0.083590773	0.071277165	ROCK1/SIN3A/CDK5RAP2/ID2/BDNF/FGFR1/SOX8/MEIS1/ALK/SOCS2/MAP1B/ADRA2C	12
GO:0006509	BP	GO:0006509	membrane protein ectodomain proteolysis	5/482	44/18870	0.005092041	0.083789043	0.071446229	ROCK1/MYH9/PTPN3/PACSIN3/TIMP4	5
GO:0010463	BP	GO:0010463	mesenchymal cell proliferation	5/482	44/18870	0.005092041	0.083789043	0.071446229	LRP5/PDGFA/STAT1/NFIB/HAND2	5
GO:0033045	BP	GO:0033045	regulation of sister chromatid segregation	8/482	104/18870	0.005188244	0.085038558	0.07251168	CHFR/KNTC1/CDK5RAP2/NDC80/RMI2/RB1/HECW2/SMARCD3	8
GO:0072073	BP	GO:0072073	kidney epithelium development	10/482	150/18870	0.005242335	0.085277423	0.072715358	SMAD7/FOXC2/PKD1/EPHA4/SDC4/EXT1/SMAD3/STAT1/SOX8/PODXL	10
GO:0046777	BP	GO:0046777	protein autophosphorylation	12/482	199/18870	0.005243464	0.085277423	0.072715358	CAD/GRK5/DAPK2/EGFR/RAP2A/PDGFA/ABL1/PRKD1/CDKL5/EPHA4/FGFR1/ALK	12
GO:0032801	BP	GO:0032801	receptor catabolic process	4/482	28/18870	0.005293059	0.085678446	0.073057308	ITCH/MTMR2/SNX25/NEDD4	4
GO:0051279	BP	GO:0051279	regulation of release of sequestered calcium ion into cytosol	7/482	83/18870	0.00530896	0.085678446	0.073057308	CLIC2/DMD/ABL1/PRKD1/CACNA1C/JPH2/RYR2	7
GO:0006260	BP	GO:0006260	DNA replication	15/482	278/18870	0.005433539	0.087352981	0.074485169	NT5M/SIN3A/CHTF18/WDHD1/TRAIP/FAM111A/CCDC88A/EGFR/RMI2/PCNA/RMI1/E2F7/GINS3/NFIB/NFIA	15
GO:0051150	BP	GO:0051150	regulation of smooth muscle cell differentiation	5/482	45/18870	0.005610783	0.089197619	0.076058077	CTH/DNMT1/SMARCD3/RBPMS2/MYOCD	5
GO:0001894	BP	GO:0001894	tissue homeostasis	15/482	279/18870	0.005612052	0.089197619	0.076058077	PRDX1/TJP2/RB1/DMD/TUB/CIB2/EXT1/IL7/HSPB1/CCDC154/NFIB/NOX4/CTSK/CDH3/CYTL1	15
GO:0060249	BP	GO:0060249	anatomical structure homeostasis	15/482	279/18870	0.005612052	0.089197619	0.076058077	PRDX1/TJP2/RB1/DMD/TUB/CIB2/EXT1/IL7/HSPB1/CCDC154/NFIB/NOX4/CTSK/CDH3/CYTL1	15
GO:0051607	BP	GO:0051607	defense response to virus	17/482	334/18870	0.005703546	0.090073469	0.076804907	SIN3A/ITCH/MID2/TRAF3/TSPAN6/IRF9/FBXL2/PARP9/ZDHHC11/TRIM25/PPM1B/STAT1/IFIH1/RTP4/MX1/IRF7/IFIT1	17
GO:0050767	BP	GO:0050767	regulation of neurogenesis	19/482	390/18870	0.005710091	0.090073469	0.076804907	SEMA4D/ID2/TIAM2/DAAM2/IL6ST/NRP1/RB1/TMEM98/CDKL5/BDNF/EPHA4/SMARCD3/PER2/MAP6/SOX8/NR1D1/SEMA3B/MAP1B/NTN1	19
GO:0140546	BP	GO:0140546	defense response to symbiont	17/482	335/18870	0.005871405	0.092271218	0.07867891	SIN3A/ITCH/MID2/TRAF3/TSPAN6/IRF9/FBXL2/PARP9/ZDHHC11/TRIM25/PPM1B/STAT1/IFIH1/RTP4/MX1/IRF7/IFIT1	17
GO:0007163	BP	GO:0007163	establishment or maintenance of cell polarity	13/482	228/18870	0.005965299	0.093150747	0.079428877	ROCK1/DST/CDK5RAP2/NDC80/MYH9/ROCK2/ABL1/LLGL2/PKD1/DLG5/PRKCZ/FSCN1/MAP1B	13
GO:0045737	BP	GO:0045737	positive regulation of cyclin-dependent protein serine/threonine kinase activity	3/482	15/18870	0.005993971	0.093150747	0.079428877	EGFR/CCND2/PKD1	3
GO:1902306	BP	GO:1902306	negative regulation of sodium ion transmembrane transport	3/482	15/18870	0.005993971	0.093150747	0.079428877	NEDD4L/NEDD4/HECW2	3
GO:0021952	BP	GO:0021952	central nervous system projection neuron axonogenesis	4/482	29/18870	0.00601808	0.093180306	0.079454082	PRDM8/EPHA4/NFIB/TSKU	4
GO:0003009	BP	GO:0003009	skeletal muscle contraction	5/482	46/18870	0.006165708	0.094581624	0.080648974	CAV3/DMD/TNNC1/PRKD1/STAC	5
GO:0048483	BP	GO:0048483	autonomic nervous system development	5/482	46/18870	0.006165708	0.094581624	0.080648974	GFRA3/NRP1/NAV2/SOX8/HAND2	5
GO:0045860	BP	GO:0045860	positive regulation of protein kinase activity	15/482	282/18870	0.006176207	0.094581624	0.080648974	CCDC88A/EGFR/DAB2IP/PDGFA/CCND2/ABL1/GHR/PKD1/EPHA4/EMP2/FGFR1/NEDD9/NOX4/FERMT2/ADRA2C	15
GO:0030199	BP	GO:0030199	collagen fibril organization	6/482	65/18870	0.006231442	0.095080477	0.081074341	RB1/FOXC2/EXT1/FMOD/COL5A1/COL1A1	6
GO:0045927	BP	GO:0045927	positive regulation of growth	14/482	256/18870	0.00633306	0.096280876	0.082097912	SEMA4D/SMAD7/NEDD4L/EGFR/N6AMT1/NRP1/GHR/GATA6/CDKL5/LGI1/BDNF/IL7/MAP1B/NTN1	14
GO:0040013	BP	GO:0040013	negative regulation of locomotion	20/482	423/18870	0.0064088	0.096814386	0.082552832	SIN3A/MIIP/SEMA4D/SMAD7/SAP30/BCR/DAB2IP/RAP2A/BRMS1L/NRP1/DPYSL3/GNRH1/VASH1/EPHA4/DLG5/NEDD9/IL27RA/RHOB/SEMA3B/MYOCD	20
GO:1990138	BP	GO:1990138	neuron projection extension	11/482	179/18870	0.006414299	0.096814386	0.082552832	SIN3A/SEMA4D/NEDD4L/NRP1/ABL1/CDKL5/NDN/PRKCZ/SEMA3B/MAP1B/NTN1	11
GO:0055007	BP	GO:0055007	cardiac muscle cell differentiation	9/482	131/18870	0.006521385	0.098077886	0.083630208	CAV3/ALPK3/GATA6/NOX4/SGCD/MEIS1/MYO18B/MYH11/MYOCD	9
GO:0043542	BP	GO:0043542	endothelial cell migration	15/482	284/18870	0.006577049	0.098248215	0.083775446	ZNF580/DAB2IP/MYH9/ROCK2/NRP1/ABL1/FOXC2/PRKD1/VASH1/EMP2/FSTL1/FGFR1/HSPB1/MET/RHOB	15
GO:0048568	BP	GO:0048568	embryonic organ development	21/482	453/18870	0.00657954	0.098248215	0.083775446	PCSK5/ID2/BCR/EGFR/NDST1/PDGFA/STIL/E2F7/TUBB2B/FOXC2/PKD1/VASH1/JUNB/SMAD3/MMP16/INSIG1/TEAD3/RBPMS2/RYR2/NTN1/HAND2	21
GO:0010594	BP	GO:0010594	regulation of endothelial cell migration	13/482	231/18870	0.006634577	0.098369914	0.083879217	ZNF580/DAB2IP/ROCK2/NRP1/ABL1/FOXC2/PRKD1/VASH1/EMP2/FGFR1/HSPB1/MET/RHOB	13
GO:0032412	BP	GO:0032412	regulation of monoatomic ion transmembrane transporter activity	13/482	231/18870	0.006634577	0.098369914	0.083879217	PRRT1/CLIC2/CAV3/NEDD4L/NEDD4/DMD/PTPN3/HECW2/STAC/GSG1L/KCNAB1/JPH2/RYR2	13
GO:0000271	BP	GO:0000271	polysaccharide biosynthetic process	6/482	66/18870	0.006710501	0.099145282	0.084540368	NDST1/PPP1R3B/EXT1/PER2/NR1D1/SORBS1	6
GO:0061383	BP	GO:0061383	trabecula morphogenesis	5/482	47/18870	0.006758081	0.099497926	0.084841064	SEMA4D/CAV3/SLC40A1/COL1A1/ADAMTS1	5
GO:0071900	BP	GO:0071900	regulation of protein serine/threonine kinase activity	15/482	285/18870	0.006785164	0.099547375	0.084883229	LRP5/CAV3/EGFR/DAB2IP/PDGFA/RB1/CCND2/ABL1/GHR/DIRAS3/PKD1/FGFR1/PKIG/FERMT2/MYOCD	15
GO:0048708	BP	GO:0048708	astrocyte differentiation	7/482	87/18870	0.006852499	0.099752525	0.085058159	ID2/IL6ST/ABL1/EPHA4/SOX8/TSPAN2/NR1D1	7
GO:0048754	BP	GO:0048754	branching morphogenesis of an epithelial tube	10/482	156/18870	0.006868707	0.099752525	0.085058159	LRP5/CAV3/NRP1/ABL1/FOXC2/PKD1/EXT1/DLG5/MET/SOX8	10
GO:0050920	BP	GO:0050920	regulation of chemotaxis	13/482	232/18870	0.006870467	0.099752525	0.085058159	SEMA4D/DAPK2/ZNF580/CMKLR1/NRP1/TUBB2B/PRKD1/SMAD3/FGFR1/HSPB1/MET/NEDD9/SEMA3B	13
GO:0007265	BP	GO:0007265	Ras protein signal transduction	17/482	341/18870	0.006964918	0.100567929	0.085753447	ROCK1/SYDE1/BCR/DAB2IP/RAP2A/ROCK2/RALGDS/NRP1/RB1/ABL1/LPAR6/CDC42EP4/MET/RAB9B/RGL4/RHOB/NTN1	17
GO:0045165	BP	GO:0045165	cell fate commitment	15/482	286/18870	0.006998531	0.100567929	0.085753447	ID2/GATAD2B/NRP1/MIAT/FOXC2/GATA6/EXT1/IL7/TGFB1I1/ETS2/SOX8/NFIB/NFIA/TEAD3/GAS1	15
GO:0051258	BP	GO:0051258	protein polymerization	15/482	286/18870	0.006998531	0.100567929	0.085753447	MICALL2/CAV3/CDK5RAP2/DAAM2/MSRB2/ARHGEF7/HIP1R/ABL1/SPTBN1/CDC42EP4/MET/LMOD1/ELN/MAP1B/CSF3	15
GO:1901605	BP	GO:1901605	alpha-amino acid metabolic process	12/482	207/18870	0.007115362	0.101897811	0.086887427	CAD/ARHGAP11B/HOGA1/CTH/OCA2/ASNS/ASS1/NOX4/RIMKLB/CDO1/SDSL/PHGDH	12
GO:0014013	BP	GO:0014013	regulation of gliogenesis	8/482	110/18870	0.007235672	0.102963986	0.087796545	ID2/DAAM2/IL6ST/RB1/TMEM98/SOX8/NR1D1/NTN1	8
GO:0030033	BP	GO:0030033	microvillus assembly	3/482	16/18870	0.007238888	0.102963986	0.087796545	RAP2A/FSCN1/PODXL	3
GO:0048864	BP	GO:0048864	stem cell development	7/482	88/18870	0.007285578	0.103277995	0.088064298	SEMA4D/NRP1/FOXC2/RADIL/SOX8/SEMA3B/HAND2	7
GO:0140374	BP	GO:0140374	antiviral innate immune response	5/482	48/18870	0.007389151	0.104338994	0.088969003	ZDHHC11/TRIM25/IFIH1/MX1/IFIT1	5
GO:0006979	BP	GO:0006979	response to oxidative stress	19/482	400/18870	0.007410157	0.104338994	0.088969003	SIN3A/PRDX1/ZNF580/EGFR/PCNA/MSRB2/NCOA7/ABL1/TRIM25/PRKD1/MET/STAT1/MSRB3/RBPMS/SCARA3/RHOB/COL1A1/FBLN5/KCNA5	19
GO:2000045	BP	GO:2000045	regulation of G1/S transition of mitotic cell cycle	11/482	183/18870	0.007528644	0.105652808	0.090089281	ID2/EGFR/NACC2/RB1/STIL/E2F7/CCND2/PKD1/SMARCD3/ADAMTS1/KCNA5	11
GO:0010880	BP	GO:0010880	regulation of release of sequestered calcium ion into cytosol by sarcoplasmic reticulum	4/482	31/18870	0.007659755	0.106778511	0.09104916	CLIC2/DMD/CACNA1C/RYR2	4
GO:0033688	BP	GO:0033688	regulation of osteoblast proliferation	4/482	31/18870	0.007659755	0.106778511	0.09104916	LRP5/ABL1/SMAD3/SOX8	4
GO:0034340	BP	GO:0034340	response to type I interferon	7/482	89/18870	0.007738592	0.107520304	0.09168168	SIN3A/TRAF3/STAT1/IFIH1/MX1/IRF7/IFIT1	7
GO:0051962	BP	GO:0051962	positive regulation of nervous system development	15/482	290/18870	0.007906378	0.109488984	0.093360358	SEMA4D/ID2/TIAM2/IL6ST/NRP1/CDKL5/BDNF/EPHA4/SMARCD3/DLG5/MAP6/SOX8/SYNDIG1/MAP1B/NTN1	15
GO:0061028	BP	GO:0061028	establishment of endothelial barrier	5/482	49/18870	0.008060144	0.111251199	0.094862984	ROCK1/TJP2/ROCK2/PROC/S1PR3	5
GO:0030100	BP	GO:0030100	regulation of endocytosis	15/482	291/18870	0.008147406	0.111777637	0.095311873	ROCK1/RAB27A/SYT11/MTMR2/CAV3/NEDD4L/BCR/HIP1R/ABL1/TUB/PRKD1/STON1/GSG1L/DGKD/PACSIN3	15
GO:0051651	BP	GO:0051651	maintenance of location in cell	13/482	237/18870	0.008151563	0.111777637	0.095311873	CLIC2/CCDC88A/PLCD1/DMD/ABL1/ITPR3/PRKD1/SLC25A23/CACNA1C/SUN1/INSIG1/JPH2/RYR2	13
GO:0006029	BP	GO:0006029	proteoglycan metabolic process	7/482	90/18870	0.008212068	0.112240511	0.095706562	B3GALT6/NDST1/EXT1/FOXL1/HS3ST1/MUSTN1/CYTL1	7
GO:0051209	BP	GO:0051209	release of sequestered calcium ion into cytosol	9/482	136/18870	0.008266052	0.112611538	0.096022934	CLIC2/PLCD1/DMD/ABL1/ITPR3/PRKD1/CACNA1C/JPH2/RYR2	9
GO:1901607	BP	GO:1901607	alpha-amino acid biosynthetic process	6/482	69/18870	0.008307649	0.112811965	0.096193836	CAD/CTH/ASNS/ASS1/SDSL/PHGDH	6
GO:0009410	BP	GO:0009410	response to xenobiotic stimulus	20/482	434/18870	0.00839426	0.113198825	0.096523709	CAD/ATP1A1/HADH/TPMT/RAP2A/PCNA/SULT1A4/N6AMT1/RB1/ABL1/NAT1/GRIA1/GATA6/ASS1/GSTM3/STAT1/DUSP6/CDH3/COL1A1/MAP1B	20
GO:0070507	BP	GO:0070507	regulation of microtubule cytoskeleton organization	10/482	161/18870	0.008501747	0.113198825	0.096523709	ROCK1/CAV3/CDK5RAP2/STIL/ARHGEF7/ABL1/PKD1/MET/MAP6/MAP1B	10
GO:0002230	BP	GO:0002230	positive regulation of defense response to virus by host	4/482	32/18870	0.008580741	0.113198825	0.096523709	SIN3A/PARP9/ZDHHC11/STAT1	4
GO:0007435	BP	GO:0007435	salivary gland morphogenesis	4/482	32/18870	0.008580741	0.113198825	0.096523709	EGFR/PDGFA/NRP1/NFIB	4
GO:0010464	BP	GO:0010464	regulation of mesenchymal cell proliferation	4/482	32/18870	0.008580741	0.113198825	0.096523709	LRP5/PDGFA/STAT1/NFIB	4
GO:0031116	BP	GO:0031116	positive regulation of microtubule polymerization	4/482	32/18870	0.008580741	0.113198825	0.096523709	CAV3/CDK5RAP2/MET/MAP1B	4
GO:0048710	BP	GO:0048710	regulation of astrocyte differentiation	4/482	32/18870	0.008580741	0.113198825	0.096523709	ID2/IL6ST/EPHA4/NR1D1	4
GO:0061036	BP	GO:0061036	positive regulation of cartilage development	4/482	32/18870	0.008580741	0.113198825	0.096523709	ZNF219/SMAD7/SMAD3/MUSTN1	4
GO:2000316	BP	GO:2000316	regulation of T-helper 17 type immune response	4/482	32/18870	0.008580741	0.113198825	0.096523709	SMAD7/ARID5A/JUNB/IL27RA	4
GO:0032488	BP	GO:0032488	Cdc42 protein signal transduction	3/482	17/18870	0.008625505	0.113198825	0.096523709	NRP1/ABL1/NTN1	3
GO:0051283	BP	GO:0051283	negative regulation of sequestering of calcium ion	9/482	137/18870	0.008653897	0.113198825	0.096523709	CLIC2/PLCD1/DMD/ABL1/ITPR3/PRKD1/CACNA1C/JPH2/RYR2	9
GO:0019058	BP	GO:0019058	viral life cycle	16/482	321/18870	0.008706486	0.113198825	0.096523709	PCSK5/ITCH/MID2/FAM111A/STOM/FBXL2/EGFR/NEDD4/NRP1/TRIM25/NCAM1/IFIH1/MX1/NFIA/IFIT1/SLPI	16
GO:0032273	BP	GO:0032273	positive regulation of protein polymerization	7/482	91/18870	0.008706533	0.113198825	0.096523709	CAV3/CDK5RAP2/CDC42EP4/MET/LMOD1/MAP1B/CSF3	7
GO:0022898	BP	GO:0022898	regulation of transmembrane transporter activity	13/482	239/18870	0.008713828	0.113198825	0.096523709	PRRT1/CLIC2/CAV3/NEDD4L/NEDD4/DMD/PTPN3/HECW2/STAC/GSG1L/KCNAB1/JPH2/RYR2	13
GO:0043114	BP	GO:0043114	regulation of vascular permeability	5/482	50/18870	0.008772264	0.113464754	0.096750464	TJP2/HRH1/BCR/FERMT2/AKAP12	5
GO:0061138	BP	GO:0061138	morphogenesis of a branching epithelium	11/482	187/18870	0.008788381	0.113464754	0.096750464	LRP5/CAV3/PDGFA/NRP1/ABL1/FOXC2/PKD1/EXT1/DLG5/MET/SOX8	11
GO:0046847	BP	GO:0046847	filopodium assembly	6/482	70/18870	0.008895922	0.114150736	0.097335395	DAAM2/NRP1/RAB3IP/DPYSL3/ARHGEF4/FSCN1	6
GO:0051148	BP	GO:0051148	negative regulation of muscle cell differentiation	6/482	70/18870	0.008895922	0.114150736	0.097335395	CAV3/ID2/DNMT1/BDNF/RBPMS2/MYOCD	6
GO:0090130	BP	GO:0090130	tissue migration	18/482	380/18870	0.009249435	0.118325085	0.100894828	ROCK1/ZNF580/DAB2IP/MYH9/DAAM2/ROCK2/NRP1/ABL1/FOXC2/PRKD1/VASH1/EMP2/FSTL1/FGFR1/HSPB1/MET/RHOB/ACTG2	18
GO:0003208	BP	GO:0003208	cardiac ventricle morphogenesis	6/482	71/18870	0.009513407	0.120241978	0.102529347	SMAD7/TNNC1/FOXC2/SMARCD3/RYR2/HAND2	6
GO:0051489	BP	GO:0051489	regulation of filopodium assembly	5/482	51/18870	0.009526688	0.120241978	0.102529347	DAAM2/NRP1/RAB3IP/DPYSL3/FSCN1	5
GO:0051051	BP	GO:0051051	negative regulation of transport	21/482	469/18870	0.009556712	0.120241978	0.102529347	HADH/CLIC2/SYT11/MTMR2/NDUFAF2/SERGEF/CAV3/NEDD4L/BCR/NEDD4/GNAZ/CRY1/HECW2/PRKD1/INSIG1/PKIG/KCNAB1/PACSIN3/MAP1B/PDE8B/ADRA2C	21
GO:0015012	BP	GO:0015012	heparan sulfate proteoglycan biosynthetic process	4/482	33/18870	0.009571216	0.120241978	0.102529347	B3GALT6/NDST1/EXT1/HS3ST1	4
GO:0051647	BP	GO:0051647	nucleus localization	4/482	33/18870	0.009571216	0.120241978	0.102529347	CAV3/FHOD1/SUN1/NTN1	4
GO:0060914	BP	GO:0060914	heart formation	4/482	33/18870	0.009571216	0.120241978	0.102529347	SMARCD3/EMP2/EXT1/HAND2	4
GO:0050769	BP	GO:0050769	positive regulation of neurogenesis	13/482	242/18870	0.009613863	0.120417225	0.102678779	SEMA4D/ID2/TIAM2/IL6ST/NRP1/CDKL5/BDNF/EPHA4/SMARCD3/MAP6/SOX8/MAP1B/NTN1	13
GO:1902099	BP	GO:1902099	regulation of metaphase/anaphase transition of cell cycle	7/482	93/18870	0.009760525	0.121890365	0.103934913	CHFR/KNTC1/CDK5RAP2/NDC80/RB1/HECW2/SMARCD3	7
GO:0060047	BP	GO:0060047	heart contraction	13/482	243/18870	0.009929506	0.123632664	0.105420557	ATP1A1/CLIC2/CAV3/SMAD7/NEDD4L/DMD/TNNC1/GATA6/CACNA1C/EXT1/SGCD/RYR2/KCNA5	13
GO:0010766	BP	GO:0010766	negative regulation of sodium ion transport	3/482	18/18870	0.010157077	0.124253916	0.105950294	NEDD4L/NEDD4/HECW2	3
GO:0014819	BP	GO:0014819	regulation of skeletal muscle contraction	3/482	18/18870	0.010157077	0.124253916	0.105950294	CAV3/DMD/PRKD1	3
GO:0038083	BP	GO:0038083	peptidyl-tyrosine autophosphorylation	3/482	18/18870	0.010157077	0.124253916	0.105950294	EGFR/ABL1/ALK	3
GO:0042407	BP	GO:0042407	cristae formation	3/482	18/18870	0.010157077	0.124253916	0.105950294	OMA1/APOOL/APOO	3
GO:0097094	BP	GO:0097094	craniofacial suture morphogenesis	3/482	18/18870	0.010157077	0.124253916	0.105950294	FOXN3/MMP16/INSIG1	3
GO:1904031	BP	GO:1904031	positive regulation of cyclin-dependent protein kinase activity	3/482	18/18870	0.010157077	0.124253916	0.105950294	EGFR/CCND2/PKD1	3
GO:0032409	BP	GO:0032409	regulation of transporter activity	14/482	271/18870	0.010188648	0.124277816	0.105970673	PRRT1/CLIC2/CAV3/RXRA/NEDD4L/NEDD4/DMD/PTPN3/HECW2/STAC/GSG1L/KCNAB1/JPH2/RYR2	14
GO:0060560	BP	GO:0060560	developmental growth involved in morphogenesis	13/482	244/18870	0.010253186	0.124702513	0.106332809	SIN3A/SEMA4D/NEDD4L/NRP1/ABL1/CDKL5/NDN/BDNF/EXT1/PRKCZ/SEMA3B/MAP1B/NTN1	13
GO:1900087	BP	GO:1900087	positive regulation of G1/S transition of mitotic cell cycle	5/482	52/18870	0.010324569	0.125207784	0.106763649	EGFR/STIL/CCND2/ADAMTS1/KCNA5	5
GO:1903828	BP	GO:1903828	negative regulation of protein localization	12/482	218/18870	0.010505505	0.127034873	0.108321593	SIN3A/HADH/NDUFAF2/SERGEF/CAV3/NEDD4L/ROCK2/GNAZ/TMEM98/INSIG1/PKIG/PDE8B	12
GO:0000096	BP	GO:0000096	sulfur amino acid metabolic process	4/482	34/18870	0.01063309	0.127112379	0.108387681	CTH/TST/NOX4/CDO1	4
GO:0007431	BP	GO:0007431	salivary gland development	4/482	34/18870	0.01063309	0.127112379	0.108387681	EGFR/PDGFA/NRP1/NFIB	4
GO:0051450	BP	GO:0051450	myoblast proliferation	4/482	34/18870	0.01063309	0.127112379	0.108387681	ABL1/GATA6/MALAT1/KCNA5	4
GO:0060351	BP	GO:0060351	cartilage development involved in endochondral bone morphogenesis	4/482	34/18870	0.01063309	0.127112379	0.108387681	GHR/EXT1/TSKU/COL1A1	4
GO:0043393	BP	GO:0043393	regulation of protein binding	9/482	142/18870	0.010803772	0.128113855	0.109241632	ROCK1/NRP1/HIP1R/ABL1/PKD1/BDNF/IFIT1/SLPI/CSF3	9
GO:0030041	BP	GO:0030041	actin filament polymerization	10/482	167/18870	0.010837429	0.128113855	0.109241632	MICALL2/DAAM2/MSRB2/HIP1R/ABL1/SPTBN1/CDC42EP4/LMOD1/ELN/CSF3	10
GO:0032413	BP	GO:0032413	negative regulation of ion transmembrane transporter activity	6/482	73/18870	0.010838994	0.128113855	0.109241632	CLIC2/CAV3/NEDD4L/NEDD4/HECW2/KCNAB1	6
GO:0035914	BP	GO:0035914	skeletal muscle cell differentiation	6/482	73/18870	0.010838994	0.128113855	0.109241632	EMD/SAP30/RB1/SOX8/MAFF/MYOCD	6
GO:0048863	BP	GO:0048863	stem cell differentiation	13/482	246/18870	0.01092519	0.128769931	0.109801063	ITCH/SEMA4D/GATAD2B/NRP1/ABL1/FOXC2/GATA6/EXT1/RADIL/SOX8/SEMA3B/MYOCD/HAND2	13
GO:0048545	BP	GO:0048545	response to steroid hormone	16/482	330/18870	0.011139883	0.130885085	0.111604637	CAD/ATP1A1/RXRA/PCNA/NEDD4/CRY1/GHR/GNRH1/ASS1/PMEPA1/KLF9/CDO1/NR4A3/NR1D1/LMO3/COL1A1	16
GO:0043124	BP	GO:0043124	negative regulation of canonical NF-kappaB signal transduction	5/482	53/18870	0.011167031	0.130885085	0.111604637	DAB2IP/ABL1/PPM1B/STAT1/NR1D1	5
GO:0010810	BP	GO:0010810	regulation of cell-substrate adhesion	12/482	220/18870	0.011237459	0.131343673	0.111995671	ROCK1/ROCK2/NRP1/ARHGEF7/ABL1/SDC4/EMP2/SMAD3/NEDD9/PRKCZ/FERMT2/COL1A1	12
GO:0086005	BP	GO:0086005	ventricular cardiac muscle cell action potential	4/482	35/18870	0.011768171	0.136068985	0.116024906	CAV3/NEDD4L/CACNA1C/RYR2	4
GO:0060977	BP	GO:0060977	coronary vasculature morphogenesis	3/482	19/18870	0.011836315	0.136068985	0.116024906	NRP1/SGCD/HAND2	3
GO:0061298	BP	GO:0061298	retina vasculature development in camera-type eye	3/482	19/18870	0.011836315	0.136068985	0.116024906	LRP5/NRP1/ROM1	3
GO:0086014	BP	GO:0086014	atrial cardiac muscle cell action potential	3/482	19/18870	0.011836315	0.136068985	0.116024906	CACNA1C/RYR2/KCNA5	3
GO:0086026	BP	GO:0086026	atrial cardiac muscle cell to AV node cell signaling	3/482	19/18870	0.011836315	0.136068985	0.116024906	CACNA1C/RYR2/KCNA5	3
GO:0086066	BP	GO:0086066	atrial cardiac muscle cell to AV node cell communication	3/482	19/18870	0.011836315	0.136068985	0.116024906	CACNA1C/RYR2/KCNA5	3
GO:0010761	BP	GO:0010761	fibroblast migration	5/482	54/18870	0.012055165	0.137829625	0.117526189	ARID5B/ARHGEF7/SDC4/TNS1/AKAP12	5
GO:0061178	BP	GO:0061178	regulation of insulin secretion involved in cellular response to glucose stimulus	5/482	54/18870	0.012055165	0.137829625	0.117526189	NDUFAF2/LRP5/NR1D1/GPR68/PDE8B	5
GO:0044784	BP	GO:0044784	metaphase/anaphase transition of cell cycle	7/482	97/18870	0.012143286	0.138084627	0.117743627	CHFR/KNTC1/CDK5RAP2/NDC80/RB1/HECW2/SMARCD3	7
GO:0060419	BP	GO:0060419	heart growth	7/482	97/18870	0.012143286	0.138084627	0.117743627	CAV3/RUNX1/ABL1/FOXC2/GATA6/DUSP6/MEIS1	7
GO:0045787	BP	GO:0045787	positive regulation of cell cycle	16/482	334/18870	0.012380462	0.140401136	0.119718895	SIN3A/LRP5/NDC80/EGFR/ROCK2/RB1/STIL/E2F7/CCND2/ABL1/PKD1/HSPA2/ASNS/SMARCD3/ADAMTS1/KCNA5	16
GO:0048660	BP	GO:0048660	regulation of smooth muscle cell proliferation	10/482	171/18870	0.01264568	0.143022305	0.121953945	ID2/DNMT1/VIPR2/STAT1/PTGIR/RBPMS2/NR4A3/ELN/ADAMTS1/MYOCD	10
GO:0045785	BP	GO:0045785	positive regulation of cell adhesion	21/482	482/18870	0.01270604	0.143318669	0.122206652	ROCK1/SMAD7/IL6ST/NRP1/ARHGEF7/RUNX1/ABL1/FOXC2/EPHA4/SMARCD3/SDC4/EMP2/SMAD3/IL7/NEDD9/PRKCZ/PODXL/NR4A3/FERMT2/FSTL3/IBSP	21
GO:0048534	BP	GO:0048534	hematopoietic or lymphoid organ development	7/482	98/18870	0.012799206	0.143982488	0.122772685	LRP5/ABL1/SBDS/FOXL1/SLC40A1/LTB/HAND2	7
GO:0014808	BP	GO:0014808	release of sequestered calcium ion into cytosol by sarcoplasmic reticulum	4/482	36/18870	0.012978159	0.144644124	0.123336856	CLIC2/DMD/CACNA1C/RYR2	4
GO:0031112	BP	GO:0031112	positive regulation of microtubule polymerization or depolymerization	4/482	36/18870	0.012978159	0.144644124	0.123336856	CAV3/CDK5RAP2/MET/MAP1B	4
GO:0045071	BP	GO:0045071	negative regulation of viral genome replication	5/482	55/18870	0.012990034	0.144644124	0.123336856	FAM111A/IFIH1/MX1/IFIT1/SLPI	5
GO:0005977	BP	GO:0005977	glycogen metabolic process	6/482	76/18870	0.013064853	0.144644124	0.123336856	STBD1/IL6ST/PPP1R3B/PER2/NR1D1/SORBS1	6
GO:0043536	BP	GO:0043536	positive regulation of blood vessel endothelial cell migration	6/482	76/18870	0.013064853	0.144644124	0.123336856	NRP1/ABL1/FOXC2/PRKD1/FGFR1/HSPB1	6
GO:0051145	BP	GO:0051145	smooth muscle cell differentiation	6/482	76/18870	0.013064853	0.144644124	0.123336856	CTH/DNMT1/GATA6/SMARCD3/RBPMS2/MYOCD	6
GO:0010001	BP	GO:0010001	glial cell differentiation	13/482	252/18870	0.013148048	0.145182134	0.123795613	ID2/DAAM2/IL6ST/ABL1/TMEM98/PRDM8/EPHA4/SOX8/NFIB/TSPAN2/NFIA/NR1D1/PHGDH	13
GO:0046879	BP	GO:0046879	hormone secretion	15/482	308/18870	0.013214967	0.14553806	0.124099109	HADH/NDUFAF2/LRP5/CYB5R4/LTBP4/GNAZ/CRY1/C1QTNF3/PRKD1/CAMK2G/PER2/NR1D1/GPR68/KCNA5/PDE8B	15
GO:0002520	BP	GO:0002520	immune system development	11/482	199/18870	0.013559933	0.14732987	0.12562697	ITCH/LRP5/ABL1/SBDS/CACNA1C/SMAD3/FOXL1/IL27RA/SLC40A1/LTB/HAND2	11
GO:0030073	BP	GO:0030073	insulin secretion	11/482	199/18870	0.013559933	0.14732987	0.12562697	HADH/NDUFAF2/LRP5/CYB5R4/GNAZ/CAMK2G/PER2/NR1D1/GPR68/KCNA5/PDE8B	11
GO:0045655	BP	GO:0045655	regulation of monocyte differentiation	3/482	20/18870	0.013665423	0.14732987	0.12562697	ZBTB46/IRF7/GPR68	3
GO:0060216	BP	GO:0060216	definitive hemopoiesis	3/482	20/18870	0.013665423	0.14732987	0.12562697	BCR/LYL1/MEIS1	3
GO:0097709	BP	GO:0097709	connective tissue replacement	3/482	20/18870	0.013665423	0.14732987	0.12562697	ROCK1/ROCK2/RUNX1	3
GO:0002065	BP	GO:0002065	columnar/cuboidal epithelial cell differentiation	8/482	123/18870	0.013693672	0.14732987	0.12562697	C1GALT1/IL6ST/ABL1/GATA6/EXT1/DLG5/NFIB/MAP1B	8
GO:0007613	BP	GO:0007613	memory	8/482	123/18870	0.013693672	0.14732987	0.12562697	SYT11/HRH1/CCND2/ITPR3/GRIA1/BDNF/VLDLR/PRKCZ	8
GO:0032479	BP	GO:0032479	regulation of type I interferon production	8/482	123/18870	0.013693672	0.14732987	0.12562697	ITCH/TRAIP/TRAF3/PPM1B/STAT1/XAF1/IFIH1/IRF7	8
GO:0032606	BP	GO:0032606	type I interferon production	8/482	123/18870	0.013693672	0.14732987	0.12562697	ITCH/TRAIP/TRAF3/PPM1B/STAT1/XAF1/IFIH1/IRF7	8
GO:0008652	BP	GO:0008652	amino acid biosynthetic process	6/482	77/18870	0.013872972	0.14887721	0.126946374	CAD/CTH/ASNS/ASS1/SDSL/PHGDH	6
GO:0034446	BP	GO:0034446	substrate adhesion-dependent cell spreading	7/482	100/18870	0.014186833	0.151086174	0.12882994	MICALL2/NRP1/ARHGEF7/ABL1/RADIL/NEDD9/FERMT2	7
GO:0042632	BP	GO:0042632	cholesterol homeostasis	7/482	100/18870	0.014186833	0.151086174	0.12882994	TTC39B/LRP5/CAV3/LIPC/INSIG1/TSKU/NR1D1	7
GO:0071901	BP	GO:0071901	negative regulation of protein serine/threonine kinase activity	7/482	100/18870	0.014186833	0.151086174	0.12882994	LRP5/CAV3/DAB2IP/RB1/ABL1/PKIG/MYOCD	7
GO:0045773	BP	GO:0045773	positive regulation of axon extension	4/482	37/18870	0.014264646	0.151147611	0.128882326	NRP1/CDKL5/MAP1B/NTN1	4
GO:1903514	BP	GO:1903514	release of sequestered calcium ion into cytosol by endoplasmic reticulum	4/482	37/18870	0.014264646	0.151147611	0.128882326	CLIC2/DMD/CACNA1C/RYR2	4
GO:0002761	BP	GO:0002761	regulation of myeloid leukocyte differentiation	8/482	124/18870	0.014322815	0.151381692	0.129081925	ZBTB46/ID2/RB1/RUNX1/NEDD9/IRF7/FSTL3/GPR68	8
GO:0048659	BP	GO:0048659	smooth muscle cell proliferation	10/482	175/18870	0.014672238	0.154363705	0.131624663	ID2/DNMT1/VIPR2/STAT1/PTGIR/RBPMS2/NR4A3/ELN/ADAMTS1/MYOCD	10
GO:0044042	BP	GO:0044042	glucan metabolic process	6/482	78/18870	0.01471532	0.154363705	0.131624663	STBD1/IL6ST/PPP1R3B/PER2/NR1D1/SORBS1	6
GO:0055117	BP	GO:0055117	regulation of cardiac muscle contraction	6/482	78/18870	0.01471532	0.154363705	0.131624663	CLIC2/CAV3/SMAD7/DMD/CACNA1C/RYR2	6
GO:0042542	BP	GO:0042542	response to hydrogen peroxide	7/482	101/18870	0.014919523	0.155727156	0.132787266	ZNF580/PCNA/ABL1/STAT1/RHOB/COL1A1/KCNA5	7
GO:0055092	BP	GO:0055092	sterol homeostasis	7/482	101/18870	0.014919523	0.155727156	0.132787266	TTC39B/LRP5/CAV3/LIPC/INSIG1/TSKU/NR1D1	7
GO:0034332	BP	GO:0034332	adherens junction organization	5/482	57/18870	0.015004056	0.156220892	0.133208271	SMAD7/EPHA4/DLG5/FERMT2/CDH3	5
GO:0070372	BP	GO:0070372	regulation of ERK1 and ERK2 cascade	15/482	313/18870	0.015096366	0.156792948	0.133696059	RPS6KA6/EGFR/DAB2IP/CNKSR3/PDGFA/NRP1/ABL1/EPHA4/PRKCZ/NOX4/DUSP6/FERMT2/LMO3/AKAP12/HAND2	15
GO:0010634	BP	GO:0010634	positive regulation of epithelial cell migration	10/482	176/18870	0.015214727	0.157632082	0.134411582	ZNF580/ROCK2/NRP1/ABL1/FOXC2/PRKD1/FGFR1/HSPB1/MET/RHOB	10
GO:0010631	BP	GO:0010631	epithelial cell migration	17/482	372/18870	0.015506602	0.157815192	0.134567718	ROCK1/ZNF580/DAB2IP/MYH9/DAAM2/ROCK2/NRP1/ABL1/FOXC2/PRKD1/VASH1/EMP2/FSTL1/FGFR1/HSPB1/MET/RHOB	17
GO:0001763	BP	GO:0001763	morphogenesis of a branching structure	11/482	203/18870	0.01552178	0.157815192	0.134567718	LRP5/CAV3/PDGFA/NRP1/ABL1/FOXC2/PKD1/EXT1/DLG5/MET/SOX8	11
GO:0009064	BP	GO:0009064	glutamine family amino acid metabolic process	6/482	79/18870	0.015592565	0.157815192	0.134567718	CAD/ARHGAP11B/ASNS/ASS1/RIMKLB/PHGDH	6
GO:0045685	BP	GO:0045685	regulation of glial cell differentiation	6/482	79/18870	0.015592565	0.157815192	0.134567718	ID2/DAAM2/IL6ST/TMEM98/EPHA4/NR1D1	6
GO:0003180	BP	GO:0003180	aortic valve morphogenesis	4/482	38/18870	0.015629112	0.157815192	0.134567718	ROCK1/ROCK2/RB1/ELN	4
GO:0043200	BP	GO:0043200	response to amino acid	8/482	126/18870	0.015643808	0.157815192	0.134567718	EGFR/PCNA/DNMT1/GRIA1/ASS1/CPEB1/CDO1/COL1A1	8
GO:0007413	BP	GO:0007413	axonal fasciculation	3/482	21/18870	0.01564612	0.157815192	0.134567718	NRP1/NDN/EPHA4	3
GO:0051152	BP	GO:0051152	positive regulation of smooth muscle cell differentiation	3/482	21/18870	0.01564612	0.157815192	0.134567718	CTH/SMARCD3/MYOCD	3
GO:0061318	BP	GO:0061318	renal filtration cell differentiation	3/482	21/18870	0.01564612	0.157815192	0.134567718	FOXC2/EXT1/PODXL	3
GO:0072112	BP	GO:0072112	podocyte differentiation	3/482	21/18870	0.01564612	0.157815192	0.134567718	FOXC2/EXT1/PODXL	3
GO:0106030	BP	GO:0106030	neuron projection fasciculation	3/482	21/18870	0.01564612	0.157815192	0.134567718	NRP1/NDN/EPHA4	3
GO:0016032	BP	GO:0016032	viral process	19/482	432/18870	0.015768259	0.157946017	0.134679271	PCSK5/ITCH/MID2/FAM111A/STOM/FBXL2/EGFR/NEDD4/NRP1/PARP9/TRIM25/NCAM1/STAT1/IFIH1/MX1/NFIA/IRF7/IFIT1/SLPI	19
GO:0001764	BP	GO:0001764	neuron migration	10/482	177/18870	0.015772016	0.157946017	0.134679271	GFRA3/DAB2IP/NRP1/TUBB2B/GNRH1/CDKL5/NDN/FGFR1/MAP1B/NTN1	10
GO:0035265	BP	GO:0035265	organ growth	10/482	177/18870	0.015772016	0.157946017	0.134679271	CAV3/RUNX1/ABL1/FOXC2/GATA6/EXT1/IL7/TSKU/DUSP6/MEIS1	10
GO:0030336	BP	GO:0030336	negative regulation of cell migration	17/482	373/18870	0.015878462	0.158514992	0.135164432	SIN3A/MIIP/SMAD7/SAP30/BCR/DAB2IP/RAP2A/BRMS1L/DPYSL3/GNRH1/VASH1/EPHA4/DLG5/NEDD9/IL27RA/RHOB/MYOCD	17
GO:1904062	BP	GO:1904062	regulation of monoatomic cation transmembrane transport	15/482	315/18870	0.015904388	0.158514992	0.135164432	CLIC2/CAV3/NEDD4L/NEDD4/DMD/ABL1/PTPN3/HECW2/PRKD1/CACNA1C/STAC/KCNAB1/JPH2/KCNIP3/RYR2	15
GO:0003229	BP	GO:0003229	ventricular cardiac muscle tissue development	5/482	58/18870	0.016085162	0.159936827	0.136376819	SMAD7/ID2/TNNC1/FOXC2/RYR2	5
GO:1903531	BP	GO:1903531	negative regulation of secretion by cell	9/482	152/18870	0.016273815	0.161430093	0.137650115	HADH/SYT11/NDUFAF2/SERGEF/BCR/GNAZ/CRY1/PDE8B/ADRA2C	9
GO:0060538	BP	GO:0060538	skeletal muscle organ development	10/482	178/18870	0.016344336	0.161747245	0.137920547	EMD/SAP30/RB1/DMD/ASS1/XK/SOX8/MAFF/ELN/MYOCD	10
GO:0045639	BP	GO:0045639	positive regulation of myeloid cell differentiation	7/482	103/18870	0.01646506	0.162558567	0.138612355	ID2/RB1/RUNX1/STAT1/NEDD9/GPR68/CSF3	7
GO:0000302	BP	GO:0000302	response to reactive oxygen species	11/482	205/18870	0.016579179	0.163301019	0.139245437	PRDX1/ZNF580/EGFR/PCNA/ABL1/MET/STAT1/RHOB/COL1A1/FBLN5/KCNA5	11
GO:0090132	BP	GO:0090132	epithelium migration	17/482	375/18870	0.016642959	0.163545333	0.139453763	ROCK1/ZNF580/DAB2IP/MYH9/DAAM2/ROCK2/NRP1/ABL1/FOXC2/PRKD1/VASH1/EMP2/FSTL1/FGFR1/HSPB1/MET/RHOB	17
GO:0043588	BP	GO:0043588	skin development	15/482	317/18870	0.016745338	0.163784235	0.139657472	ROCK1/BCR/EGFR/TMEM79/ROCK2/PDGFA/PKD1/GATA6/EXT1/MET/COL5A1/CDH3/COL1A1/APCDD1/LTB	15
GO:0050890	BP	GO:0050890	cognition	15/482	317/18870	0.016745338	0.163784235	0.139657472	PRRT1/SYT11/HRH1/EGFR/PDE1B/CCND2/ABL1/ITPR3/GRIA1/BDNF/NRXN3/VLDLR/NEDD9/PRKCZ/PDE8B	15
GO:0006469	BP	GO:0006469	negative regulation of protein kinase activity	10/482	179/18870	0.016931912	0.164186688	0.140000641	LRP5/CAV3/DBNDD1/DAB2IP/RB1/ABL1/HSPB1/PKIG/GPRC5A/MYOCD	10
GO:0090101	BP	GO:0090101	negative regulation of transmembrane receptor protein serine/threonine kinase signaling pathway	10/482	179/18870	0.016931912	0.164186688	0.140000641	SIN3A/SNX25/SMAD7/SAP30/BRMS1L/ABL1/PMEPA1/VASN/RBPMS2/FSTL3	10
GO:0048706	BP	GO:0048706	embryonic skeletal system development	8/482	128/18870	0.017050823	0.164186688	0.140000641	PCSK5/NDST1/FOXC2/EXT1/SMAD3/MMP16/COL1A1/HAND2	8
GO:0098773	BP	GO:0098773	skin epidermis development	8/482	128/18870	0.017050823	0.164186688	0.140000641	EGFR/TMEM79/PDGFA/GATA6/EXT1/MET/CDH3/APCDD1	8
GO:0021955	BP	GO:0021955	central nervous system neuron axonogenesis	4/482	39/18870	0.017072931	0.164186688	0.140000641	PRDM8/EPHA4/NFIB/TSKU	4
GO:0009416	BP	GO:0009416	response to light stimulus	15/482	318/18870	0.017178418	0.164186688	0.140000641	HRH1/ID2/EGFR/PCNA/NEDD4/BEST1/CRY1/PDE1B/PLEKHB1/EXT1/ROM1/PER2/SCARA3/PDE8B/MMP1	15
GO:0010718	BP	GO:0010718	positive regulation of epithelial to mesenchymal transition	5/482	59/18870	0.017216907	0.164186688	0.140000641	EMP2/SMAD3/TGFB1I1/FERMT2/COL1A1	5
GO:0032608	BP	GO:0032608	interferon-beta production	5/482	59/18870	0.017216907	0.164186688	0.140000641	TRAIP/TRAF3/PPM1B/IFIH1/IRF7	5
GO:0032648	BP	GO:0032648	regulation of interferon-beta production	5/482	59/18870	0.017216907	0.164186688	0.140000641	TRAIP/TRAF3/PPM1B/IFIH1/IRF7	5
GO:0033619	BP	GO:0033619	membrane protein proteolysis	5/482	59/18870	0.017216907	0.164186688	0.140000641	ROCK1/MYH9/PTPN3/PACSIN3/TIMP4	5
GO:0050881	BP	GO:0050881	musculoskeletal movement	5/482	59/18870	0.017216907	0.164186688	0.140000641	CAV3/DMD/TNNC1/PRKD1/STAC	5
GO:0007422	BP	GO:0007422	peripheral nervous system development	6/482	81/18870	0.017454344	0.165697796	0.14128915	GFRA3/RUNX1/BDNF/GSTM3/SOX8/HAND2	6
GO:1901019	BP	GO:1901019	regulation of calcium ion transmembrane transporter activity	6/482	81/18870	0.017454344	0.165697796	0.14128915	CLIC2/CAV3/DMD/STAC/JPH2/RYR2	6
GO:0090068	BP	GO:0090068	positive regulation of cell cycle process	13/482	262/18870	0.017607385	0.166154863	0.141678887	SIN3A/LRP5/NDC80/EGFR/ROCK2/RB1/STIL/E2F7/CCND2/HSPA2/SMARCD3/ADAMTS1/KCNA5	13
GO:0009914	BP	GO:0009914	hormone transport	15/482	319/18870	0.017620039	0.166154863	0.141678887	HADH/NDUFAF2/LRP5/CYB5R4/LTBP4/GNAZ/CRY1/C1QTNF3/PRKD1/CAMK2G/PER2/NR1D1/GPR68/KCNA5/PDE8B	15
GO:0000083	BP	GO:0000083	regulation of transcription involved in G1/S transition of mitotic cell cycle	3/482	22/18870	0.017779679	0.166154863	0.141678887	ID2/RB1/E2F7	3
GO:0033762	BP	GO:0033762	response to glucagon	3/482	22/18870	0.017779679	0.166154863	0.141678887	CRY1/ASS1/CDO1	3
GO:0048485	BP	GO:0048485	sympathetic nervous system development	3/482	22/18870	0.017779679	0.166154863	0.141678887	GFRA3/NRP1/HAND2	3
GO:0072234	BP	GO:0072234	metanephric nephron tubule development	3/482	22/18870	0.017779679	0.166154863	0.141678887	PKD1/STAT1/SOX8	3
GO:0072311	BP	GO:0072311	glomerular epithelial cell differentiation	3/482	22/18870	0.017779679	0.166154863	0.141678887	FOXC2/EXT1/PODXL	3
GO:0045765	BP	GO:0045765	regulation of angiogenesis	16/482	349/18870	0.018023345	0.168057679	0.143301403	ROCK1/DAB2IP/ROCK2/NRP1/RUNX1/ABL1/ADAM12/FOXC2/PRKD1/GATA6/VASH1/EMP2/HSPB1/STAT1/RHOB/ADAMTS1	16
GO:0002763	BP	GO:0002763	positive regulation of myeloid leukocyte differentiation	5/482	60/18870	0.018400176	0.170812249	0.145650202	ID2/RB1/RUNX1/NEDD9/GPR68	5
GO:0050879	BP	GO:0050879	multicellular organismal movement	5/482	60/18870	0.018400176	0.170812249	0.145650202	CAV3/DMD/TNNC1/PRKD1/STAC	5
GO:0051235	BP	GO:0051235	maintenance of location	16/482	350/18870	0.018459992	0.170989246	0.145801125	CLIC2/TTC39B/CCDC88A/PLCD1/CRY1/DMD/ABL1/ITPR3/PKD1/PRKD1/SLC25A23/CACNA1C/SUN1/INSIG1/JPH2/RYR2	16
GO:0009069	BP	GO:0009069	serine family amino acid metabolic process	4/482	40/18870	0.018597365	0.171128383	0.145919767	CTH/CDO1/SDSL/PHGDH	4
GO:0035886	BP	GO:0035886	vascular associated smooth muscle cell differentiation	4/482	40/18870	0.018597365	0.171128383	0.145919767	CTH/DNMT1/GATA6/MYOCD	4
GO:0046676	BP	GO:0046676	negative regulation of insulin secretion	4/482	40/18870	0.018597365	0.171128383	0.145919767	HADH/NDUFAF2/GNAZ/PDE8B	4
GO:1902806	BP	GO:1902806	regulation of cell cycle G1/S phase transition	11/482	209/18870	0.018854454	0.17311442	0.147613244	ID2/EGFR/NACC2/RB1/STIL/E2F7/CCND2/PKD1/SMARCD3/ADAMTS1/KCNA5	11
GO:0032963	BP	GO:0032963	collagen metabolic process	7/482	106/18870	0.018990778	0.173985379	0.148355903	RUNX1/MMP16/LARP6/COL5A1/CTSK/COL1A1/MMP1	7
GO:0019079	BP	GO:0019079	viral genome replication	8/482	131/18870	0.019328837	0.176312604	0.15034031	FAM111A/STOM/FBXL2/IFIH1/MX1/NFIA/IFIT1/SLPI	8
GO:0051983	BP	GO:0051983	regulation of chromosome segregation	8/482	131/18870	0.019328837	0.176312604	0.15034031	CHFR/KNTC1/CDK5RAP2/NDC80/RMI2/RB1/HECW2/SMARCD3	8
GO:0014855	BP	GO:0014855	striated muscle cell proliferation	6/482	83/18870	0.019463345	0.17677099	0.150731172	NDC80/RUNX1/ABL1/FOXC2/GATA6/SIX5	6
GO:0071357	BP	GO:0071357	cellular response to type I interferon	6/482	83/18870	0.019463345	0.17677099	0.150731172	SIN3A/TRAF3/STAT1/IFIH1/IRF7/IFIT1	6
GO:0060350	BP	GO:0060350	endochondral bone morphogenesis	5/482	61/18870	0.019635813	0.177458957	0.151317795	GHR/EXT1/MMP16/TSKU/COL1A1	5
GO:1900024	BP	GO:1900024	regulation of substrate adhesion-dependent cell spreading	5/482	61/18870	0.019635813	0.177458957	0.151317795	NRP1/ARHGEF7/ABL1/NEDD9/FERMT2	5
GO:0007043	BP	GO:0007043	cell-cell junction assembly	9/482	157/18870	0.019665971	0.177458957	0.151317795	ROCK1/MICALL2/SMAD7/ROCK2/DLG5/GJA4/FSCN1/CLDN14/CDH3	9
GO:0140888	BP	GO:0140888	interferon-mediated signaling pathway	7/482	107/18870	0.01988981	0.179093657	0.152711691	SIN3A/TRAF3/PARP9/PARP14/STAT1/IFIH1/IRF7	7
GO:0036303	BP	GO:0036303	lymph vessel morphogenesis	3/482	23/18870	0.02006695	0.179916499	0.153413321	FOXC2/PKD1/VASH1	3
GO:0071359	BP	GO:0071359	cellular response to dsRNA	3/482	23/18870	0.02006695	0.179916499	0.153413321	GRIA1/IFIH1/IFIT1	3
GO:1903115	BP	GO:1903115	regulation of actin filament-based movement	4/482	41/18870	0.020203566	0.180755141	0.154128425	CAV3/TNNC1/CACNA1C/RYR2	4
GO:1901342	BP	GO:1901342	regulation of vasculature development	16/482	354/18870	0.020288215	0.181126278	0.154444889	ROCK1/DAB2IP/ROCK2/NRP1/RUNX1/ABL1/ADAM12/FOXC2/PRKD1/GATA6/VASH1/EMP2/HSPB1/STAT1/RHOB/ADAMTS1	16
GO:0010976	BP	GO:0010976	positive regulation of neuron projection development	9/482	158/18870	0.020401444	0.181750442	0.154977109	DAB2IP/NRP1/ABL1/DPYSL3/TUBB2B/PRKD1/BDNF/VLDLR/ALK	9
GO:0060395	BP	GO:0060395	SMAD protein signal transduction	6/482	84/18870	0.020524558	0.18245984	0.155582007	SMAD7/SPTBN1/SMAD3/PMEPA1/RBPMS/SMAD9	6
GO:0045766	BP	GO:0045766	positive regulation of angiogenesis	10/482	185/18870	0.02079035	0.184042849	0.156931825	NRP1/RUNX1/ABL1/ADAM12/FOXC2/PRKD1/GATA6/EMP2/HSPB1/RHOB	10
GO:1904018	BP	GO:1904018	positive regulation of vasculature development	10/482	185/18870	0.02079035	0.184042849	0.156931825	NRP1/RUNX1/ABL1/ADAM12/FOXC2/PRKD1/GATA6/EMP2/HSPB1/RHOB	10
GO:1903053	BP	GO:1903053	regulation of extracellular matrix organization	5/482	62/18870	0.020924628	0.184800362	0.157577751	RB1/RUNX1/ABL1/SMAD3/FSCN1	5
GO:1903829	BP	GO:1903829	positive regulation of protein localization	20/482	476/18870	0.020964007	0.184800362	0.157577751	EMD/MICALL2/SYT11/CCDC88A/STOM/EGFR/RIC3/ROCK2/C1QTNF3/PARP9/PRKD1/SPTBN1/BBC3/SMAD3/STAC/NEDD9/PRKCZ/FERMT2/GPR68/SORBS1	20
GO:0030705	BP	GO:0030705	cytoskeleton-dependent intracellular transport	11/482	213/18870	0.021353595	0.187447041	0.159834552	DST/F8A1/CCDC88A/FYCO1/TUB/DYNC1I1/SUN1/HSPB1/MAP6/PRKCZ/MAP1B	11
GO:0045637	BP	GO:0045637	regulation of myeloid cell differentiation	11/482	213/18870	0.021353595	0.187447041	0.159834552	ZBTB46/ID2/RB1/RUNX1/STAT1/NEDD9/MEIS1/IRF7/FSTL3/GPR68/CSF3	11
GO:0030072	BP	GO:0030072	peptide hormone secretion	12/482	241/18870	0.021503723	0.188370817	0.160622248	HADH/NDUFAF2/LRP5/CYB5R4/GNAZ/PRKD1/CAMK2G/PER2/NR1D1/GPR68/KCNA5/PDE8B	12
GO:0071230	BP	GO:0071230	cellular response to amino acid stimulus	6/482	85/18870	0.021624345	0.189032813	0.161186727	EGFR/DNMT1/GRIA1/ASS1/CPEB1/COL1A1	6
GO:1903706	BP	GO:1903706	regulation of hemopoiesis	18/482	417/18870	0.021800297	0.189404646	0.161503786	ZBTB46/SMAD7/ID2/RB1/RUNX1/ABL1/SMARCD3/JUNB/IL7/STAT1/NEDD9/PRKCZ/MEIS1/IRF7/FSTL3/GPR68/IL17D/CSF3	18
GO:0030866	BP	GO:0030866	cortical actin cytoskeleton organization	4/482	42/18870	0.021892577	0.189404646	0.161503786	ROCK1/ROCK2/LLGL2/FHOD1	4
GO:0071364	BP	GO:0071364	cellular response to epidermal growth factor stimulus	4/482	42/18870	0.021892577	0.189404646	0.161503786	CAD/EGFR/DAB2IP/COL1A1	4
GO:0071634	BP	GO:0071634	regulation of transforming growth factor beta production	4/482	42/18870	0.021892577	0.189404646	0.161503786	GATA6/SMAD3/TSKU/CDH3	4
GO:2000008	BP	GO:2000008	regulation of protein localization to cell surface	4/482	42/18870	0.021892577	0.189404646	0.161503786	CAV3/NEDD4L/RIC3/BDNF	4
GO:2000146	BP	GO:2000146	negative regulation of cell motility	17/482	388/18870	0.022329702	0.191572408	0.163352219	SIN3A/MIIP/SMAD7/SAP30/BCR/DAB2IP/RAP2A/BRMS1L/DPYSL3/GNRH1/VASH1/EPHA4/DLG5/NEDD9/IL27RA/RHOB/MYOCD	17
GO:0010640	BP	GO:0010640	regulation of platelet-derived growth factor receptor signaling pathway	3/482	24/18870	0.022508388	0.191572408	0.163352219	HIP1R/PTGIR/MYOCD	3
GO:0010923	BP	GO:0010923	negative regulation of phosphatase activity	3/482	24/18870	0.022508388	0.191572408	0.163352219	ROCK1/SEMA4D/ROCK2	3
GO:0032528	BP	GO:0032528	microvillus organization	3/482	24/18870	0.022508388	0.191572408	0.163352219	RAP2A/FSCN1/PODXL	3
GO:0032727	BP	GO:0032727	positive regulation of interferon-alpha production	3/482	24/18870	0.022508388	0.191572408	0.163352219	STAT1/IFIH1/IRF7	3
GO:0046628	BP	GO:0046628	positive regulation of insulin receptor signaling pathway	3/482	24/18870	0.022508388	0.191572408	0.163352219	GKAP1/PRKCZ/SORBS1	3
GO:0072273	BP	GO:0072273	metanephric nephron morphogenesis	3/482	24/18870	0.022508388	0.191572408	0.163352219	PKD1/STAT1/SOX8	3
GO:2000114	BP	GO:2000114	regulation of establishment of cell polarity	3/482	24/18870	0.022508388	0.191572408	0.163352219	ROCK1/ROCK2/ABL1	3
GO:0055013	BP	GO:0055013	cardiac muscle cell development	6/482	86/18870	0.022763259	0.193349459	0.164867496	CAV3/ALPK3/SGCD/MEIS1/MYO18B/MYH11	6
GO:0051147	BP	GO:0051147	regulation of muscle cell differentiation	9/482	162/18870	0.023542378	0.198599482	0.169344147	CAV3/ID2/CTH/DNMT1/PRKD1/BDNF/SMARCD3/RBPMS2/MYOCD	9
GO:0055074	BP	GO:0055074	calcium ion homeostasis	15/482	331/18870	0.023622923	0.198599482	0.169344147	CLIC2/CAV3/PLCD1/DMD/ABL1/CIB2/ITPR3/PRKD1/GRIA1/SLC25A23/CACNA1C/XK/SGCD/JPH2/RYR2	15
GO:0019229	BP	GO:0019229	regulation of vasoconstriction	5/482	64/18870	0.023664812	0.198599482	0.169344147	HRH1/ABL1/PER2/KCNA5/ADRA2C	5
GO:0035773	BP	GO:0035773	insulin secretion involved in cellular response to glucose stimulus	5/482	64/18870	0.023664812	0.198599482	0.169344147	NDUFAF2/LRP5/NR1D1/GPR68/PDE8B	5
GO:0003176	BP	GO:0003176	aortic valve development	4/482	43/18870	0.023665334	0.198599482	0.169344147	ROCK1/ROCK2/RB1/ELN	4
GO:0070296	BP	GO:0070296	sarcoplasmic reticulum calcium ion transport	4/482	43/18870	0.023665334	0.198599482	0.169344147	CLIC2/DMD/CACNA1C/RYR2	4
GO:0030512	BP	GO:0030512	negative regulation of transforming growth factor beta receptor signaling pathway	7/482	111/18870	0.023783118	0.199189548	0.169847291	SIN3A/SNX25/SMAD7/SAP30/BRMS1L/PMEPA1/VASN	7
GO:0001701	BP	GO:0001701	in utero embryonic development	17/482	392/18870	0.024347108	0.200999581	0.171390692	SIN3A/EGFR/MYH9/STIL/E2F7/SBDS/LPAR6/NSRP1/PKD1/GATA6/VASH1/JUNB/SMAD3/SOX8/MAFF/MYO18B/HAND2	17
GO:0051494	BP	GO:0051494	negative regulation of cytoskeleton organization	9/482	163/18870	0.024378666	0.200999581	0.171390692	CAV3/CDK5RAP2/ARHGEF7/PLEKHH2/HIP1R/SPTBN1/MET/LMOD1/MAP1B	9
GO:0042060	BP	GO:0042060	wound healing	18/482	423/18870	0.024697437	0.200999581	0.171390692	DST/RAB27A/SYT11/CAV3/MYH9/PDGFA/IL6ST/PROC/FOXC2/SDC4/EXT1/SMAD3/HSPB1/COL5A1/DGKD/TSKU/FERMT2/ADRA2C	18
GO:0002790	BP	GO:0002790	peptide secretion	12/482	246/18870	0.024738358	0.200999581	0.171390692	HADH/NDUFAF2/LRP5/CYB5R4/GNAZ/PRKD1/CAMK2G/PER2/NR1D1/GPR68/KCNA5/PDE8B	12
GO:0002053	BP	GO:0002053	positive regulation of mesenchymal cell proliferation	3/482	25/18870	0.025104081	0.200999581	0.171390692	LRP5/PDGFA/STAT1	3
GO:0007097	BP	GO:0007097	nuclear migration	3/482	25/18870	0.025104081	0.200999581	0.171390692	FHOD1/SUN1/NTN1	3
GO:0035994	BP	GO:0035994	response to muscle stretch	3/482	25/18870	0.025104081	0.200999581	0.171390692	CAV3/DMD/RYR2	3
GO:0043153	BP	GO:0043153	entrainment of circadian clock by photoperiod	3/482	25/18870	0.025104081	0.200999581	0.171390692	ID2/CRY1/PER2	3
GO:0045649	BP	GO:0045649	regulation of macrophage differentiation	3/482	25/18870	0.025104081	0.200999581	0.171390692	ZBTB46/ID2/RB1	3
GO:0072010	BP	GO:0072010	glomerular epithelium development	3/482	25/18870	0.025104081	0.200999581	0.171390692	FOXC2/EXT1/PODXL	3
GO:0072170	BP	GO:0072170	metanephric tubule development	3/482	25/18870	0.025104081	0.200999581	0.171390692	PKD1/STAT1/SOX8	3
GO:0072243	BP	GO:0072243	metanephric nephron epithelium development	3/482	25/18870	0.025104081	0.200999581	0.171390692	PKD1/STAT1/SOX8	3
GO:0086064	BP	GO:0086064	cell communication by electrical coupling involved in cardiac conduction	3/482	25/18870	0.025104081	0.200999581	0.171390692	ATP1A1/CACNA1C/RYR2	3
GO:1902894	BP	GO:1902894	negative regulation of miRNA transcription	3/482	25/18870	0.025104081	0.200999581	0.171390692	GATA6/SMAD3/NFIB	3
GO:2000291	BP	GO:2000291	regulation of myoblast proliferation	3/482	25/18870	0.025104081	0.200999581	0.171390692	GATA6/MALAT1/KCNA5	3
GO:0045453	BP	GO:0045453	bone resorption	5/482	65/18870	0.025117592	0.200999581	0.171390692	EXT1/IL7/CCDC154/NOX4/CTSK	5
GO:1902808	BP	GO:1902808	positive regulation of cell cycle G1/S phase transition	5/482	65/18870	0.025117592	0.200999581	0.171390692	EGFR/STIL/CCND2/ADAMTS1/KCNA5	5
GO:0033135	BP	GO:0033135	regulation of peptidyl-serine phosphorylation	8/482	138/18870	0.025473258	0.200999581	0.171390692	SMAD7/EGFR/CNKSR3/DMD/PRKD1/BDNF/SH2D3C/CSF3	8
GO:0050691	BP	GO:0050691	regulation of defense response to virus by host	4/482	44/18870	0.025522663	0.200999581	0.171390692	SIN3A/PARP9/ZDHHC11/STAT1	4
GO:0060428	BP	GO:0060428	lung epithelium development	4/482	44/18870	0.025522663	0.200999581	0.171390692	PKD1/GATA6/LTA4H/NFIB	4
GO:0032353	BP	GO:0032353	negative regulation of hormone biosynthetic process	2/482	10/18870	0.025580023	0.200999581	0.171390692	ATP1A1/PDE8B	2
GO:0043353	BP	GO:0043353	enucleate erythrocyte differentiation	2/482	10/18870	0.025580023	0.200999581	0.171390692	ID2/RB1	2
GO:0048251	BP	GO:0048251	elastic fiber assembly	2/482	10/18870	0.025580023	0.200999581	0.171390692	MYH11/FBLN5	2
GO:0048340	BP	GO:0048340	paraxial mesoderm morphogenesis	2/482	10/18870	0.025580023	0.200999581	0.171390692	FOXC2/SMAD3	2
GO:0048672	BP	GO:0048672	positive regulation of collateral sprouting	2/482	10/18870	0.025580023	0.200999581	0.171390692	SEMA4D/BDNF	2
GO:0048703	BP	GO:0048703	embryonic viscerocranium morphogenesis	2/482	10/18870	0.025580023	0.200999581	0.171390692	NDST1/FOXC2	2
GO:0048733	BP	GO:0048733	sebaceous gland development	2/482	10/18870	0.025580023	0.200999581	0.171390692	GATA6/EXT1	2
GO:0060947	BP	GO:0060947	cardiac vascular smooth muscle cell differentiation	2/482	10/18870	0.025580023	0.200999581	0.171390692	GATA6/MYOCD	2
GO:0061299	BP	GO:0061299	retina vasculature morphogenesis in camera-type eye	2/482	10/18870	0.025580023	0.200999581	0.171390692	LRP5/NRP1	2
GO:0061668	BP	GO:0061668	mitochondrial ribosome assembly	2/482	10/18870	0.025580023	0.200999581	0.171390692	DDX28/NGRN	2
GO:0072205	BP	GO:0072205	metanephric collecting duct development	2/482	10/18870	0.025580023	0.200999581	0.171390692	PKD1/DLG5	2
GO:1904760	BP	GO:1904760	regulation of myofibroblast differentiation	2/482	10/18870	0.025580023	0.200999581	0.171390692	RB1/TSKU	2
GO:1905245	BP	GO:1905245	regulation of aspartic-type peptidase activity	2/482	10/18870	0.025580023	0.200999581	0.171390692	ROCK2/EPHA4	2
GO:0032355	BP	GO:0032355	response to estradiol	7/482	113/18870	0.025913811	0.202862596	0.172979269	EGFR/PCNA/GRIA1/ASS1/COL1A1/SOCS2/MAP1B	7
GO:0042177	BP	GO:0042177	negative regulation of protein catabolic process	7/482	113/18870	0.025913811	0.202862596	0.172979269	ROCK1/F8A1/EGFR/DAB2IP/PTPN3/SMAD3/TIMP4	7
GO:0050796	BP	GO:0050796	regulation of insulin secretion	9/482	165/18870	0.026114267	0.203773902	0.173756333	HADH/NDUFAF2/LRP5/GNAZ/PER2/NR1D1/GPR68/KCNA5/PDE8B	9
GO:0045930	BP	GO:0045930	negative regulation of mitotic cell cycle	12/482	248/18870	0.02612735	0.203773902	0.173756333	MIIP/CHFR/KNTC1/CDK5RAP2/NDC80/NACC2/FOXN3/RB1/E2F7/ABL1/PTPN3/GAS1	12
GO:0006112	BP	GO:0006112	energy reserve metabolic process	6/482	89/18870	0.026420005	0.204913752	0.174728273	STBD1/IL6ST/PPP1R3B/PER2/NR1D1/SORBS1	6
GO:0046849	BP	GO:0046849	bone remodeling	6/482	89/18870	0.026420005	0.204913752	0.174728273	LRP5/EXT1/IL7/CCDC154/NOX4/CTSK	6
GO:0055017	BP	GO:0055017	cardiac muscle tissue growth	6/482	89/18870	0.026420005	0.204913752	0.174728273	CAV3/RUNX1/ABL1/FOXC2/GATA6/MEIS1	6
GO:0070371	BP	GO:0070371	ERK1 and ERK2 cascade	15/482	336/18870	0.026533203	0.205412026	0.175153147	RPS6KA6/EGFR/DAB2IP/CNKSR3/PDGFA/NRP1/ABL1/EPHA4/PRKCZ/NOX4/DUSP6/FERMT2/LMO3/AKAP12/HAND2	15
GO:0033673	BP	GO:0033673	negative regulation of kinase activity	10/482	193/18870	0.026883922	0.207224169	0.176698347	LRP5/CAV3/DBNDD1/DAB2IP/RB1/ABL1/HSPB1/PKIG/GPRC5A/MYOCD	10
GO:0007519	BP	GO:0007519	skeletal muscle tissue development	9/482	166/18870	0.027014069	0.207224169	0.176698347	EMD/SAP30/RB1/DMD/XK/SOX8/MAFF/ELN/MYOCD	9
GO:0009314	BP	GO:0009314	response to radiation	18/482	428/18870	0.027327358	0.207224169	0.176698347	FANCG/HRH1/ID2/EGFR/PCNA/NEDD4/BEST1/CRY1/PDE1B/CCND2/PLEKHB1/EXT1/ROM1/PER2/SCARA3/RHOB/PDE8B/MMP1	18
GO:0016055	BP	GO:0016055	Wnt signaling pathway	19/482	459/18870	0.02744021	0.207224169	0.176698347	EMD/GRK5/LRP5/EGFR/DAB2IP/DAAM2/ABL1/PPM1B/PKD1/EXT1/SMAD3/FOXL1/TGFB1I1/TSKU/FERMT2/CDH3/COL1A1/APCDD1/DACT3	19
GO:0010977	BP	GO:0010977	negative regulation of neuron projection development	8/482	140/18870	0.027453535	0.207224169	0.176698347	SEMA4D/NRP1/DPYSL3/EPHA4/TSKU/ITM2C/SEMA3B/NTN1	8
GO:0071902	BP	GO:0071902	positive regulation of protein serine/threonine kinase activity	8/482	140/18870	0.027453535	0.207224169	0.176698347	EGFR/DAB2IP/PDGFA/CCND2/GHR/PKD1/FGFR1/FERMT2	8
GO:0008038	BP	GO:0008038	neuron recognition	4/482	45/18870	0.027465285	0.207224169	0.176698347	NRP1/NDN/EPHA4/EXT1	4
GO:0014014	BP	GO:0014014	negative regulation of gliogenesis	4/482	45/18870	0.027465285	0.207224169	0.176698347	DAAM2/RB1/TMEM98/NR1D1	4
GO:0018198	BP	GO:0018198	peptidyl-cysteine modification	4/482	45/18870	0.027465285	0.207224169	0.176698347	DMD/NCOA7/HHAT/ZDHHC11	4
GO:0032480	BP	GO:0032480	negative regulation of type I interferon production	4/482	45/18870	0.027465285	0.207224169	0.176698347	ITCH/TRAIP/PPM1B/XAF1	4
GO:0048701	BP	GO:0048701	embryonic cranial skeleton morphogenesis	4/482	45/18870	0.027465285	0.207224169	0.176698347	NDST1/FOXC2/SMAD3/MMP16	4
GO:0071604	BP	GO:0071604	transforming growth factor beta production	4/482	45/18870	0.027465285	0.207224169	0.176698347	GATA6/SMAD3/TSKU/CDH3	4
GO:0090278	BP	GO:0090278	negative regulation of peptide hormone secretion	4/482	45/18870	0.027465285	0.207224169	0.176698347	HADH/NDUFAF2/GNAZ/PDE8B	4
GO:0030071	BP	GO:0030071	regulation of mitotic metaphase/anaphase transition	6/482	90/18870	0.027720572	0.207224169	0.176698347	KNTC1/CDK5RAP2/NDC80/RB1/HECW2/SMARCD3	6
GO:0043931	BP	GO:0043931	ossification involved in bone maturation	3/482	26/18870	0.027853773	0.207224169	0.176698347	SEMA4D/EXT1/CCDC154	3
GO:0060314	BP	GO:0060314	regulation of ryanodine-sensitive calcium-release channel activity	3/482	26/18870	0.027853773	0.207224169	0.176698347	CLIC2/DMD/JPH2	3
GO:0060333	BP	GO:0060333	type II interferon-mediated signaling pathway	3/482	26/18870	0.027853773	0.207224169	0.176698347	PARP9/PARP14/STAT1	3
GO:0060561	BP	GO:0060561	apoptotic process involved in morphogenesis	3/482	26/18870	0.027853773	0.207224169	0.176698347	LRP5/FOXC2/HAND2	3
GO:1900078	BP	GO:1900078	positive regulation of cellular response to insulin stimulus	3/482	26/18870	0.027853773	0.207224169	0.176698347	GKAP1/PRKCZ/SORBS1	3
GO:1901017	BP	GO:1901017	negative regulation of potassium ion transmembrane transporter activity	3/482	26/18870	0.027853773	0.207224169	0.176698347	CAV3/NEDD4L/KCNAB1	3
GO:1902455	BP	GO:1902455	negative regulation of stem cell population maintenance	3/482	26/18870	0.027853773	0.207224169	0.176698347	SIN3A/SAP30/BRMS1L	3
GO:2000629	BP	GO:2000629	negative regulation of miRNA metabolic process	3/482	26/18870	0.027853773	0.207224169	0.176698347	GATA6/SMAD3/NFIB	3
GO:0030509	BP	GO:0030509	BMP signaling pathway	9/482	167/18870	0.027935523	0.207464521	0.176903293	SMAD7/ABL1/GATA6/EXT1/FSTL1/NFIA/RBPMS2/SMAD9/FSTL3	9
GO:0046888	BP	GO:0046888	negative regulation of hormone secretion	5/482	67/18870	0.028191747	0.208261565	0.177582926	HADH/NDUFAF2/GNAZ/CRY1/PDE8B	5
GO:0048645	BP	GO:0048645	animal organ formation	5/482	67/18870	0.028191747	0.208261565	0.177582926	GATA6/SMARCD3/EMP2/EXT1/HAND2	5
GO:0060760	BP	GO:0060760	positive regulation of response to cytokine stimulus	5/482	67/18870	0.028191747	0.208261565	0.177582926	PARP9/PARP14/IL7/IFIH1/IRF7	5
GO:0046883	BP	GO:0046883	regulation of hormone secretion	12/482	251/18870	0.028316425	0.20844863	0.177742435	HADH/NDUFAF2/LRP5/GNAZ/CRY1/C1QTNF3/PRKD1/PER2/NR1D1/GPR68/KCNA5/PDE8B	12
GO:0051924	BP	GO:0051924	regulation of calcium ion transport	12/482	251/18870	0.028316425	0.20844863	0.177742435	CLIC2/CAV3/BEST1/DMD/ABL1/PRKD1/CACNA1C/CAMK2G/STAC/PACSIN3/JPH2/RYR2	12
GO:0030099	BP	GO:0030099	myeloid cell differentiation	18/482	430/18870	0.028436372	0.208786822	0.178030808	ZBTB46/ID2/MYH9/PDE1B/RB1/RUNX1/TET2/ACTN1/BATF2/JUNB/STAT1/NEDD9/TSPAN2/MEIS1/IRF7/FSTL3/GPR68/CSF3	18
GO:0001101	BP	GO:0001101	response to acid chemical	8/482	141/18870	0.028482635	0.208786822	0.178030808	EGFR/PCNA/DNMT1/GRIA1/ASS1/CPEB1/CDO1/COL1A1	8
GO:0198738	BP	GO:0198738	cell-cell signaling by wnt	19/482	461/18870	0.028511642	0.208786822	0.178030808	EMD/GRK5/LRP5/EGFR/DAB2IP/DAAM2/ABL1/PPM1B/PKD1/EXT1/SMAD3/FOXL1/TGFB1I1/TSKU/FERMT2/CDH3/COL1A1/APCDD1/DACT3	19
GO:0090276	BP	GO:0090276	regulation of peptide hormone secretion	10/482	195/18870	0.028587932	0.208980769	0.178196185	HADH/NDUFAF2/LRP5/GNAZ/PRKD1/PER2/NR1D1/GPR68/KCNA5/PDE8B	10
GO:0050866	BP	GO:0050866	negative regulation of cell activation	11/482	223/18870	0.028656323	0.209116402	0.178311838	ITCH/SYT11/ZBTB46/SMAD7/ID2/BCR/PDGFA/RUNX1/SDC4/DLG5/NR1D1	11
GO:0050792	BP	GO:0050792	regulation of viral process	9/482	168/18870	0.028878864	0.210374499	0.179384607	MID2/FAM111A/STOM/TRIM25/STAT1/IFIH1/MX1/IFIT1/SLPI	9
GO:0002792	BP	GO:0002792	negative regulation of peptide secretion	4/482	46/18870	0.029493817	0.212274536	0.181004754	HADH/NDUFAF2/GNAZ/PDE8B	4
GO:0005978	BP	GO:0005978	glycogen biosynthetic process	4/482	46/18870	0.029493817	0.212274536	0.181004754	PPP1R3B/PER2/NR1D1/SORBS1	4
GO:0009250	BP	GO:0009250	glucan biosynthetic process	4/482	46/18870	0.029493817	0.212274536	0.181004754	PPP1R3B/PER2/NR1D1/SORBS1	4
GO:0030517	BP	GO:0030517	negative regulation of axon extension	4/482	46/18870	0.029493817	0.212274536	0.181004754	SEMA4D/NRP1/SEMA3B/NTN1	4
GO:0035272	BP	GO:0035272	exocrine system development	4/482	46/18870	0.029493817	0.212274536	0.181004754	EGFR/PDGFA/NRP1/NFIB	4
GO:0070849	BP	GO:0070849	response to epidermal growth factor	4/482	46/18870	0.029493817	0.212274536	0.181004754	CAD/EGFR/DAB2IP/COL1A1	4
GO:0085029	BP	GO:0085029	extracellular matrix assembly	4/482	46/18870	0.029493817	0.212274536	0.181004754	SMAD3/ELN/MYH11/FBLN5	4
GO:0051348	BP	GO:0051348	negative regulation of transferase activity	11/482	225/18870	0.03030872	0.212612674	0.181293081	LRP5/CAV3/SMAD7/DBNDD1/DAB2IP/RB1/ABL1/HSPB1/PKIG/GPRC5A/MYOCD	11
GO:1904063	BP	GO:1904063	negative regulation of cation transmembrane transport	6/482	92/18870	0.030446941	0.212612674	0.181293081	CLIC2/CAV3/NEDD4L/NEDD4/HECW2/KCNAB1	6
GO:0042303	BP	GO:0042303	molting cycle	7/482	117/18870	0.030558526	0.212612674	0.181293081	EGFR/TMEM79/PDGFA/EXT1/TSKU/CDH3/APCDD1	7
GO:0042633	BP	GO:0042633	hair cycle	7/482	117/18870	0.030558526	0.212612674	0.181293081	EGFR/TMEM79/PDGFA/EXT1/TSKU/CDH3/APCDD1	7
GO:0014074	BP	GO:0014074	response to purine-containing compound	8/482	143/18870	0.030620173	0.212612674	0.181293081	CAD/CIB2/GATA6/ASS1/STAT1/CDO1/COL1A1/RYR2	8
GO:0000098	BP	GO:0000098	sulfur amino acid catabolic process	2/482	11/18870	0.030743323	0.212612674	0.181293081	TST/CDO1	2
GO:0001765	BP	GO:0001765	membrane raft assembly	2/482	11/18870	0.030743323	0.212612674	0.181293081	CAV3/EMP2	2
GO:0007494	BP	GO:0007494	midgut development	2/482	11/18870	0.030743323	0.212612674	0.181293081	ASS1/FOXL1	2
GO:0008063	BP	GO:0008063	Toll signaling pathway	2/482	11/18870	0.030743323	0.212612674	0.181293081	TRAF3/PELI2	2
GO:0030210	BP	GO:0030210	heparin biosynthetic process	2/482	11/18870	0.030743323	0.212612674	0.181293081	NDST1/EXT1	2
GO:0032060	BP	GO:0032060	bleb assembly	2/482	11/18870	0.030743323	0.212612674	0.181293081	ROCK1/EMP2	2
GO:0039530	BP	GO:0039530	MDA-5 signaling pathway	2/482	11/18870	0.030743323	0.212612674	0.181293081	IFIH1/IRF7	2
GO:0044857	BP	GO:0044857	plasma membrane raft organization	2/482	11/18870	0.030743323	0.212612674	0.181293081	CAV3/EMP2	2
GO:0060081	BP	GO:0060081	membrane hyperpolarization	2/482	11/18870	0.030743323	0.212612674	0.181293081	PRKCZ/KCNA5	2
GO:0061140	BP	GO:0061140	lung secretory cell differentiation	2/482	11/18870	0.030743323	0.212612674	0.181293081	GATA6/NFIB	2
GO:0072173	BP	GO:0072173	metanephric tubule morphogenesis	2/482	11/18870	0.030743323	0.212612674	0.181293081	PKD1/SOX8	2
GO:0072584	BP	GO:0072584	caveolin-mediated endocytosis	2/482	11/18870	0.030743323	0.212612674	0.181293081	CAV3/NEDD4L	2
GO:0086016	BP	GO:0086016	AV node cell action potential	2/482	11/18870	0.030743323	0.212612674	0.181293081	CACNA1C/RYR2	2
GO:0086027	BP	GO:0086027	AV node cell to bundle of His cell signaling	2/482	11/18870	0.030743323	0.212612674	0.181293081	CACNA1C/RYR2	2
GO:0086070	BP	GO:0086070	SA node cell to atrial cardiac muscle cell communication	2/482	11/18870	0.030743323	0.212612674	0.181293081	RYR2/KCNA5	2
GO:2000109	BP	GO:2000109	regulation of macrophage apoptotic process	2/482	11/18870	0.030743323	0.212612674	0.181293081	MIAT/IRF7	2
GO:2000169	BP	GO:2000169	regulation of peptidyl-cysteine S-nitrosylation	2/482	11/18870	0.030743323	0.212612674	0.181293081	DMD/NCOA7	2
GO:2000644	BP	GO:2000644	regulation of receptor catabolic process	2/482	11/18870	0.030743323	0.212612674	0.181293081	ITCH/MTMR2	2
GO:0045742	BP	GO:0045742	positive regulation of epidermal growth factor receptor signaling pathway	3/482	27/18870	0.030756886	0.212612674	0.181293081	CCDC88A/HIP1R/DGKD	3
GO:0070482	BP	GO:0070482	response to oxygen levels	15/482	343/18870	0.031045021	0.21391999	0.182407819	CAV3/CYB5R4/ROCK2/HIF3A/GATA6/MALAT1/EPHA4/CPEB1/SMAD3/KCNMA1/VASN/COL1A1/RYR2/MYOCD/KCNA5	15
GO:0002791	BP	GO:0002791	regulation of peptide secretion	10/482	198/18870	0.03128582	0.21391999	0.182407819	HADH/NDUFAF2/LRP5/GNAZ/PRKD1/PER2/NR1D1/GPR68/KCNA5/PDE8B	10
GO:0043627	BP	GO:0043627	response to estrogen	5/482	69/18870	0.031494485	0.21391999	0.182407819	ARID5A/TRIM25/GATA6/GSTM3/CITED4	5
GO:0003254	BP	GO:0003254	regulation of membrane depolarization	4/482	47/18870	0.031608769	0.21391999	0.182407819	CAV3/SMAD7/NEDD4L/PTPN3	4
GO:0014075	BP	GO:0014075	response to amine	4/482	47/18870	0.031608769	0.21391999	0.182407819	CAD/PDE1B/GRIA1/ASS1	4
GO:0031577	BP	GO:0031577	spindle checkpoint signaling	4/482	47/18870	0.031608769	0.21391999	0.182407819	CHFR/KNTC1/CDK5RAP2/NDC80	4
GO:0035850	BP	GO:0035850	epithelial cell differentiation involved in kidney development	4/482	47/18870	0.031608769	0.21391999	0.182407819	FOXC2/EXT1/STAT1/PODXL	4
GO:0045601	BP	GO:0045601	regulation of endothelial cell differentiation	4/482	47/18870	0.031608769	0.21391999	0.182407819	ROCK1/ROCK2/PROC/S1PR3	4
GO:0050919	BP	GO:0050919	negative chemotaxis	4/482	47/18870	0.031608769	0.21391999	0.182407819	SEMA4D/PDGFA/SEMA3B/NTN1	4
GO:0055010	BP	GO:0055010	ventricular cardiac muscle tissue morphogenesis	4/482	47/18870	0.031608769	0.21391999	0.182407819	SMAD7/TNNC1/FOXC2/RYR2	4
GO:0072538	BP	GO:0072538	T-helper 17 type immune response	4/482	47/18870	0.031608769	0.21391999	0.182407819	SMAD7/ARID5A/JUNB/IL27RA	4
GO:0072583	BP	GO:0072583	clathrin-dependent endocytosis	4/482	47/18870	0.031608769	0.21391999	0.182407819	CLTB/HIP1R/STON1/DGKD	4
GO:1905314	BP	GO:1905314	semi-lunar valve development	4/482	47/18870	0.031608769	0.21391999	0.182407819	ROCK1/ROCK2/RB1/ELN	4
GO:0043010	BP	GO:0043010	camera-type eye development	15/482	344/18870	0.031732879	0.214329464	0.182756974	LRP5/EGFR/NRP1/TUB/FOXC2/SMARCD3/CACNA1C/SMAD3/ROM1/SIX5/SOX8/NFIB/TSKU/NFIA/MEIS1	15
GO:1903707	BP	GO:1903707	negative regulation of hemopoiesis	7/482	118/18870	0.031801612	0.214329464	0.182756974	ZBTB46/SMAD7/ID2/RUNX1/FSTL3/GPR68/IL17D	7
GO:0001942	BP	GO:0001942	hair follicle development	6/482	93/18870	0.03187359	0.214329464	0.182756974	EGFR/TMEM79/PDGFA/EXT1/CDH3/APCDD1	6
GO:0055006	BP	GO:0055006	cardiac cell development	6/482	93/18870	0.03187359	0.214329464	0.182756974	CAV3/ALPK3/SGCD/MEIS1/MYO18B/MYH11	6
GO:0051090	BP	GO:0051090	regulation of DNA-binding transcription factor activity	17/482	406/18870	0.032503292	0.218214102	0.186069373	ITCH/MID2/TRAF3/SMAD7/ID2/ARID5B/DAB2IP/CMKLR1/RB1/TRIM25/PKD1/PRKD1/SMAD3/PRKCZ/ALK/MYOCD/CSF3	17
GO:0051048	BP	GO:0051048	negative regulation of secretion	9/482	172/18870	0.032875608	0.219965021	0.187562367	HADH/SYT11/NDUFAF2/SERGEF/BCR/GNAZ/CRY1/PDE8B/ADRA2C	9
GO:0051656	BP	GO:0051656	establishment of organelle localization	19/482	469/18870	0.03311447	0.219965021	0.187562367	RAB27A/SYT11/F8A1/KNTC1/CDK5RAP2/NDC80/MYH9/FYCO1/RB1/LLGL2/FHOD1/SDC4/DYNC1I1/SUN1/PRKCZ/NR4A3/CDH3/MAP1B/NTN1	19
GO:0045786	BP	GO:0045786	negative regulation of cell cycle	17/482	407/18870	0.033154727	0.219965021	0.187562367	MIIP/CHFR/KNTC1/CDK5RAP2/NDC80/DAB2IP/NACC2/CRY1/FOXN3/RB1/E2F7/ABL1/PTPN3/PARP9/RHOB/GAS1/MYOCD	17
GO:0090087	BP	GO:0090087	regulation of peptide transport	10/482	200/18870	0.033181168	0.219965021	0.187562367	HADH/NDUFAF2/LRP5/GNAZ/PRKD1/PER2/NR1D1/GPR68/KCNA5/PDE8B	10
GO:1902893	BP	GO:1902893	regulation of miRNA transcription	5/482	70/18870	0.033232836	0.219965021	0.187562367	EGFR/GATA6/SMAD3/NFIB/MYOCD	5
GO:0001656	BP	GO:0001656	metanephros development	6/482	94/18870	0.033343079	0.219965021	0.187562367	PDGFA/FOXC2/PKD1/DLG5/STAT1/SOX8	6
GO:0007091	BP	GO:0007091	metaphase/anaphase transition of mitotic cell cycle	6/482	94/18870	0.033343079	0.219965021	0.187562367	KNTC1/CDK5RAP2/NDC80/RB1/HECW2/SMARCD3	6
GO:0046785	BP	GO:0046785	microtubule polymerization	6/482	94/18870	0.033343079	0.219965021	0.187562367	CAV3/CDK5RAP2/ARHGEF7/ABL1/MET/MAP1B	6
GO:0071229	BP	GO:0071229	cellular response to acid chemical	6/482	94/18870	0.033343079	0.219965021	0.187562367	EGFR/DNMT1/GRIA1/ASS1/CPEB1/COL1A1	6
GO:0009066	BP	GO:0009066	aspartate family amino acid metabolic process	4/482	48/18870	0.033810552	0.219965021	0.187562367	ASNS/ASS1/SDSL/PHGDH	4
GO:0032964	BP	GO:0032964	collagen biosynthetic process	4/482	48/18870	0.033810552	0.219965021	0.187562367	RUNX1/LARP6/COL5A1/COL1A1	4
GO:1902003	BP	GO:1902003	regulation of amyloid-beta formation	4/482	48/18870	0.033810552	0.219965021	0.187562367	ROCK1/ROCK2/EPHA4/RTN1	4
GO:0009648	BP	GO:0009648	photoperiodism	3/482	28/18870	0.033812545	0.219965021	0.187562367	ID2/CRY1/PER2	3
GO:0045686	BP	GO:0045686	negative regulation of glial cell differentiation	3/482	28/18870	0.033812545	0.219965021	0.187562367	DAAM2/TMEM98/NR1D1	3
GO:0048843	BP	GO:0048843	negative regulation of axon extension involved in axon guidance	3/482	28/18870	0.033812545	0.219965021	0.187562367	SEMA4D/NRP1/SEMA3B	3
GO:0060402	BP	GO:0060402	calcium ion transport into cytosol	3/482	28/18870	0.033812545	0.219965021	0.187562367	CACNA1C/JPH2/RYR2	3
GO:0060479	BP	GO:0060479	lung cell differentiation	3/482	28/18870	0.033812545	0.219965021	0.187562367	GATA6/LTA4H/NFIB	3
GO:0060487	BP	GO:0060487	lung epithelial cell differentiation	3/482	28/18870	0.033812545	0.219965021	0.187562367	GATA6/LTA4H/NFIB	3
GO:0060575	BP	GO:0060575	intestinal epithelial cell differentiation	3/482	28/18870	0.033812545	0.219965021	0.187562367	C1GALT1/IL6ST/GATA6	3
GO:0086010	BP	GO:0086010	membrane depolarization during action potential	3/482	28/18870	0.033812545	0.219965021	0.187562367	CAV3/PTPN3/CACNA1C	3
GO:1903522	BP	GO:1903522	regulation of blood circulation	12/482	258/18870	0.033936655	0.220430658	0.187959412	ATP1A1/CLIC2/CAV3/HRH1/SMAD7/DMD/ABL1/CACNA1C/PER2/RYR2/KCNA5/ADRA2C	12
GO:0002753	BP	GO:0002753	cytosolic pattern recognition receptor signaling pathway	8/482	146/18870	0.034028843	0.220687826	0.188178696	ITCH/TSPAN6/FBXL2/TRIM25/PRKD1/LACC1/IFIH1/IRF7	8
GO:0042391	BP	GO:0042391	regulation of membrane potential	18/482	440/18870	0.034493981	0.22335917	0.19045653	ATP1A1/MTMR2/CAV3/SMAD7/NEDD4L/NEDD4/DMD/ABL1/PTPN3/GRIA1/CACNA1C/RIMS3/USP53/PRKCZ/KCNMA1/MPP2/RYR2/KCNA5	18
GO:0031110	BP	GO:0031110	regulation of microtubule polymerization or depolymerization	6/482	95/18870	0.034855776	0.224747528	0.191640371	CAV3/CDK5RAP2/ARHGEF7/ABL1/MET/MAP1B	6
GO:0050806	BP	GO:0050806	positive regulation of synaptic transmission	9/482	174/18870	0.035011042	0.224747528	0.191640371	PRRT1/ABL1/ITPR3/GRIA1/LGI1/EPHA4/RIMS3/PRKCZ/MPP2	9
GO:1903169	BP	GO:1903169	regulation of calcium ion transmembrane transport	9/482	174/18870	0.035011042	0.224747528	0.191640371	CLIC2/CAV3/DMD/ABL1/PRKD1/CACNA1C/STAC/JPH2/RYR2	9
GO:0030239	BP	GO:0030239	myofibril assembly	5/482	71/18870	0.035029762	0.224747528	0.191640371	CAV3/PRKD1/LDB3/LMOD1/MYH11	5
GO:0045600	BP	GO:0045600	positive regulation of fat cell differentiation	5/482	71/18870	0.035029762	0.224747528	0.191640371	LRP5/ID2/CMKLR1/FNDC5/LMO3	5
GO:0061614	BP	GO:0061614	miRNA transcription	5/482	71/18870	0.035029762	0.224747528	0.191640371	EGFR/GATA6/SMAD3/NFIB/MYOCD	5
GO:0002695	BP	GO:0002695	negative regulation of leukocyte activation	10/482	202/18870	0.035155593	0.225210484	0.19203513	ITCH/SYT11/ZBTB46/SMAD7/ID2/BCR/RUNX1/SDC4/DLG5/NR1D1	10
GO:0045862	BP	GO:0045862	positive regulation of proteolysis	15/482	350/18870	0.036096424	0.227200213	0.193731755	CHFR/CAV3/SMAD7/DAB2IP/MYH9/ROCK2/HIP1R/EPHA4/BBC3/SMAD3/TNFSF10/TGFB1I1/PACSIN3/PERP/CTSK	15
GO:0048546	BP	GO:0048546	digestive tract morphogenesis	4/482	49/18870	0.036099477	0.227200213	0.193731755	ID2/EGFR/SMAD3/RBPMS2	4
GO:0050732	BP	GO:0050732	negative regulation of peptidyl-tyrosine phosphorylation	4/482	49/18870	0.036099477	0.227200213	0.193731755	SEMA4D/PARP14/PRKCZ/GPRC5A	4
GO:0003207	BP	GO:0003207	cardiac chamber formation	2/482	12/18870	0.036278394	0.227200213	0.193731755	SMARCD3/HAND2	2
GO:0006534	BP	GO:0006534	cysteine metabolic process	2/482	12/18870	0.036278394	0.227200213	0.193731755	CTH/CDO1	2
GO:0015015	BP	GO:0015015	heparan sulfate proteoglycan biosynthetic process, enzymatic modification	2/482	12/18870	0.036278394	0.227200213	0.193731755	NDST1/HS3ST1	2
GO:0030948	BP	GO:0030948	negative regulation of vascular endothelial growth factor receptor signaling pathway	2/482	12/18870	0.036278394	0.227200213	0.193731755	DAB2IP/NEDD4	2
GO:0032351	BP	GO:0032351	negative regulation of hormone metabolic process	2/482	12/18870	0.036278394	0.227200213	0.193731755	ATP1A1/PDE8B	2
GO:0048012	BP	GO:0048012	hepatocyte growth factor receptor signaling pathway	2/482	12/18870	0.036278394	0.227200213	0.193731755	NRP1/MET	2
GO:0086067	BP	GO:0086067	AV node cell to bundle of His cell communication	2/482	12/18870	0.036278394	0.227200213	0.193731755	CACNA1C/RYR2	2
GO:0098911	BP	GO:0098911	regulation of ventricular cardiac muscle cell action potential	2/482	12/18870	0.036278394	0.227200213	0.193731755	CACNA1C/RYR2	2
GO:1901030	BP	GO:1901030	positive regulation of mitochondrial outer membrane permeabilization involved in apoptotic signaling pathway	2/482	12/18870	0.036278394	0.227200213	0.193731755	HIP1R/BBC3	2
GO:1902946	BP	GO:1902946	protein localization to early endosome	2/482	12/18870	0.036278394	0.227200213	0.193731755	ROCK2/NRP1	2
GO:1905205	BP	GO:1905205	positive regulation of connective tissue replacement	2/482	12/18870	0.036278394	0.227200213	0.193731755	ROCK1/ROCK2	2
GO:2000009	BP	GO:2000009	negative regulation of protein localization to cell surface	2/482	12/18870	0.036278394	0.227200213	0.193731755	CAV3/NEDD4L	2
GO:0022404	BP	GO:0022404	molting cycle process	6/482	96/18870	0.03641203	0.227326128	0.193839122	EGFR/TMEM79/PDGFA/EXT1/CDH3/APCDD1	6
GO:0022405	BP	GO:0022405	hair cycle process	6/482	96/18870	0.03641203	0.227326128	0.193839122	EGFR/TMEM79/PDGFA/EXT1/CDH3/APCDD1	6
GO:0006801	BP	GO:0006801	superoxide metabolic process	5/482	72/18870	0.036885651	0.227326128	0.193839122	PRDX1/CYB5R4/IMMP2L/NOX4/FBLN5	5
GO:0043954	BP	GO:0043954	cellular component maintenance	5/482	72/18870	0.036885651	0.227326128	0.193839122	MTMR2/CBLN3/NEDD9/FERMT2/MYOCD	5
GO:0061035	BP	GO:0061035	regulation of cartilage development	5/482	72/18870	0.036885651	0.227326128	0.193839122	ZNF219/SMAD7/SMAD3/CTSK/MUSTN1	5
GO:0006520	BP	GO:0006520	amino acid metabolic process	13/482	291/18870	0.037003875	0.227326128	0.193839122	CAD/ARHGAP11B/HOGA1/CTH/OCA2/ASNS/CARNS1/ASS1/NOX4/RIMKLB/CDO1/SDSL/PHGDH	13
GO:0001778	BP	GO:0001778	plasma membrane repair	3/482	29/18870	0.037019599	0.227326128	0.193839122	SYT11/CAV3/MYH9	3
GO:0010971	BP	GO:0010971	positive regulation of G2/M transition of mitotic cell cycle	3/482	29/18870	0.037019599	0.227326128	0.193839122	SIN3A/HSPA2/SMARCD3	3
GO:0060603	BP	GO:0060603	mammary gland duct morphogenesis	3/482	29/18870	0.037019599	0.227326128	0.193839122	LRP5/CAV3/NTN1	3
GO:0070977	BP	GO:0070977	bone maturation	3/482	29/18870	0.037019599	0.227326128	0.193839122	SEMA4D/EXT1/CCDC154	3
GO:0072207	BP	GO:0072207	metanephric epithelium development	3/482	29/18870	0.037019599	0.227326128	0.193839122	PKD1/STAT1/SOX8	3
GO:0098901	BP	GO:0098901	regulation of cardiac muscle cell action potential	3/482	29/18870	0.037019599	0.227326128	0.193839122	CAV3/CACNA1C/RYR2	3
GO:1901186	BP	GO:1901186	positive regulation of ERBB signaling pathway	3/482	29/18870	0.037019599	0.227326128	0.193839122	CCDC88A/HIP1R/DGKD	3
GO:1902105	BP	GO:1902105	regulation of leukocyte differentiation	14/482	321/18870	0.037072743	0.227326128	0.193839122	ZBTB46/SMAD7/ID2/RB1/RUNX1/ABL1/SMARCD3/JUNB/IL7/NEDD9/PRKCZ/IRF7/FSTL3/GPR68	14
GO:0022612	BP	GO:0022612	gland morphogenesis	7/482	122/18870	0.037111153	0.227326128	0.193839122	LRP5/CAV3/EGFR/PDGFA/NRP1/NFIB/NTN1	7
GO:0043409	BP	GO:0043409	negative regulation of MAPK cascade	9/482	176/18870	0.037240043	0.227783118	0.194228794	ITCH/RPS6KA6/CAV3/DAB2IP/CNKSR3/ABL1/EPHA4/DUSP6/LMO3	9
GO:0015833	BP	GO:0015833	peptide transport	12/482	262/18870	0.03748403	0.228941763	0.195216761	HADH/NDUFAF2/LRP5/CYB5R4/GNAZ/PRKD1/CAMK2G/PER2/NR1D1/GPR68/KCNA5/PDE8B	12
GO:0050768	BP	GO:0050768	negative regulation of neurogenesis	8/482	149/18870	0.037686381	0.2298431	0.195985324	SEMA4D/DAAM2/NRP1/RB1/TMEM98/NR1D1/SEMA3B/NTN1	8
GO:0030522	BP	GO:0030522	intracellular receptor signaling pathway	15/482	353/18870	0.038434148	0.232964323	0.198646765	ITCH/RXRA/TSPAN6/FBXL2/NEDD4/CRY1/TRIM25/PRKD1/LACC1/PMEPA1/IFIH1/NR4A3/NR1D1/IRF7/LMO3	15
GO:0030865	BP	GO:0030865	cortical cytoskeleton organization	4/482	50/18870	0.038475757	0.232964323	0.198646765	ROCK1/ROCK2/LLGL2/FHOD1	4
GO:0051985	BP	GO:0051985	negative regulation of chromosome segregation	4/482	50/18870	0.038475757	0.232964323	0.198646765	CHFR/KNTC1/CDK5RAP2/NDC80	4
GO:1902100	BP	GO:1902100	negative regulation of metaphase/anaphase transition of cell cycle	4/482	50/18870	0.038475757	0.232964323	0.198646765	CHFR/KNTC1/CDK5RAP2/NDC80	4
GO:1905819	BP	GO:1905819	negative regulation of chromosome separation	4/482	50/18870	0.038475757	0.232964323	0.198646765	CHFR/KNTC1/CDK5RAP2/NDC80	4
GO:0043112	BP	GO:0043112	receptor metabolic process	5/482	73/18870	0.038800847	0.234256623	0.199748698	ITCH/MTMR2/SNX25/NEDD4/GRIA1	5
GO:0055002	BP	GO:0055002	striated muscle cell development	5/482	73/18870	0.038800847	0.234256623	0.199748698	CAV3/PRKD1/LDB3/LMOD1/MYH11	5
GO:0032869	BP	GO:0032869	cellular response to insulin stimulus	10/482	206/18870	0.039347091	0.237213208	0.202269755	RB1/GKAP1/GHR/FOXC2/CPEB1/INSIG1/STAT1/PRKCZ/GRB14/SORBS1	10
GO:0032410	BP	GO:0032410	negative regulation of transporter activity	6/482	98/18870	0.039656491	0.23839346	0.203276145	CLIC2/CAV3/NEDD4L/NEDD4/HECW2/KCNAB1	6
GO:0048661	BP	GO:0048661	positive regulation of smooth muscle cell proliferation	6/482	98/18870	0.039656491	0.23839346	0.203276145	ID2/DNMT1/STAT1/RBPMS2/NR4A3/ADAMTS1	6
GO:0009649	BP	GO:0009649	entrainment of circadian clock	3/482	30/18870	0.040376639	0.239293184	0.204043333	ID2/CRY1/PER2	3
GO:0010894	BP	GO:0010894	negative regulation of steroid biosynthetic process	3/482	30/18870	0.040376639	0.239293184	0.204043333	ATP1A1/INSIG1/PDE8B	3
GO:0032607	BP	GO:0032607	interferon-alpha production	3/482	30/18870	0.040376639	0.239293184	0.204043333	STAT1/IFIH1/IRF7	3
GO:0032647	BP	GO:0032647	regulation of interferon-alpha production	3/482	30/18870	0.040376639	0.239293184	0.204043333	STAT1/IFIH1/IRF7	3
GO:0033137	BP	GO:0033137	negative regulation of peptidyl-serine phosphorylation	3/482	30/18870	0.040376639	0.239293184	0.204043333	SMAD7/CNKSR3/DMD	3
GO:0061098	BP	GO:0061098	positive regulation of protein tyrosine kinase activity	3/482	30/18870	0.040376639	0.239293184	0.204043333	EPHA4/NEDD9/NOX4	3
GO:1901021	BP	GO:1901021	positive regulation of calcium ion transmembrane transporter activity	3/482	30/18870	0.040376639	0.239293184	0.204043333	STAC/JPH2/RYR2	3
GO:1901380	BP	GO:1901380	negative regulation of potassium ion transmembrane transport	3/482	30/18870	0.040376639	0.239293184	0.204043333	CAV3/NEDD4L/KCNAB1	3
GO:0010632	BP	GO:0010632	regulation of epithelial cell migration	13/482	295/18870	0.040552321	0.239293184	0.204043333	ZNF580/DAB2IP/ROCK2/NRP1/ABL1/FOXC2/PRKD1/VASH1/EMP2/FGFR1/HSPB1/MET/RHOB	13
GO:0018105	BP	GO:0018105	peptidyl-serine phosphorylation	13/482	295/18870	0.040552321	0.239293184	0.204043333	ROCK1/RPS6KA6/SMAD7/EGFR/ROCK2/CNKSR3/DMD/PKD1/PRKD1/BDNF/SH2D3C/PRKCZ/CSF3	13
GO:0051056	BP	GO:0051056	regulation of small GTPase mediated signal transduction	13/482	295/18870	0.040552321	0.239293184	0.204043333	ARHGAP11B/SYDE1/BCR/DAB2IP/TIAM2/NRP1/ARHGAP10/ABL1/LPAR6/ARHGEF4/KALRN/MET/ARHGEF25	13
GO:0002221	BP	GO:0002221	pattern recognition receptor signaling pathway	11/482	236/18870	0.040627059	0.239293184	0.204043333	ITCH/TRAF3/TSPAN6/FBXL2/DAB2IP/TRIM25/PRKD1/LACC1/IFIH1/NR1D1/IRF7	11
GO:0071772	BP	GO:0071772	response to BMP	9/482	179/18870	0.040762329	0.239293184	0.204043333	SMAD7/ABL1/GATA6/EXT1/FSTL1/NFIA/RBPMS2/SMAD9/FSTL3	9
GO:0071773	BP	GO:0071773	cellular response to BMP stimulus	9/482	179/18870	0.040762329	0.239293184	0.204043333	SMAD7/ABL1/GATA6/EXT1/FSTL1/NFIA/RBPMS2/SMAD9/FSTL3	9
GO:0045123	BP	GO:0045123	cellular extravasation	5/482	74/18870	0.04077565	0.239293184	0.204043333	ROCK1/BCR/EXT1/XG/IL27RA	5
GO:0050709	BP	GO:0050709	negative regulation of protein secretion	5/482	74/18870	0.04077565	0.239293184	0.204043333	HADH/NDUFAF2/SERGEF/GNAZ/PDE8B	5
GO:1905818	BP	GO:1905818	regulation of chromosome separation	5/482	74/18870	0.04077565	0.239293184	0.204043333	CHFR/KNTC1/CDK5RAP2/NDC80/RB1	5
GO:0038084	BP	GO:0038084	vascular endothelial growth factor signaling pathway	4/482	51/18870	0.040939507	0.23972328	0.204410072	DAB2IP/NRP1/PRKD1/HSPB1	4
GO:0050708	BP	GO:0050708	regulation of protein secretion	12/482	266/18870	0.041285685	0.23972328	0.204410072	HADH/NDUFAF2/LRP5/SERGEF/GNAZ/C1QTNF3/LLGL2/PER2/NR1D1/GPR68/KCNA5/PDE8B	12
GO:0046620	BP	GO:0046620	regulation of organ growth	6/482	99/18870	0.041345282	0.23972328	0.204410072	CAV3/RUNX1/FOXC2/GATA6/IL7/DUSP6	6
GO:0072163	BP	GO:0072163	mesonephric epithelium development	6/482	99/18870	0.041345282	0.23972328	0.204410072	SMAD7/FOXC2/PKD1/SDC4/SMAD3/SOX8	6
GO:0072164	BP	GO:0072164	mesonephric tubule development	6/482	99/18870	0.041345282	0.23972328	0.204410072	SMAD7/FOXC2/PKD1/SDC4/SMAD3/SOX8	6
GO:0071383	BP	GO:0071383	cellular response to steroid hormone stimulus	10/482	208/18870	0.041566727	0.23972328	0.204410072	ATP1A1/RXRA/NEDD4/CRY1/ASS1/PMEPA1/KLF9/NR4A3/NR1D1/LMO3	10
GO:0006563	BP	GO:0006563	L-serine metabolic process	2/482	13/18870	0.04216296	0.23972328	0.204410072	SDSL/PHGDH	2
GO:0010642	BP	GO:0010642	negative regulation of platelet-derived growth factor receptor signaling pathway	2/482	13/18870	0.04216296	0.23972328	0.204410072	PTGIR/MYOCD	2
GO:0032530	BP	GO:0032530	regulation of microvillus organization	2/482	13/18870	0.04216296	0.23972328	0.204410072	FSCN1/PODXL	2
GO:0033604	BP	GO:0033604	negative regulation of catecholamine secretion	2/482	13/18870	0.04216296	0.23972328	0.204410072	SYT11/ADRA2C	2
GO:0034333	BP	GO:0034333	adherens junction assembly	2/482	13/18870	0.04216296	0.23972328	0.204410072	SMAD7/DLG5	2
GO:0034982	BP	GO:0034982	mitochondrial protein processing	2/482	13/18870	0.04216296	0.23972328	0.204410072	OMA1/IMMP2L	2
GO:0044771	BP	GO:0044771	meiotic cell cycle phase transition	2/482	13/18870	0.04216296	0.23972328	0.204410072	CHFR/NDC80	2
GO:0048711	BP	GO:0048711	positive regulation of astrocyte differentiation	2/482	13/18870	0.04216296	0.23972328	0.204410072	ID2/IL6ST	2
GO:0051481	BP	GO:0051481	negative regulation of cytosolic calcium ion concentration	2/482	13/18870	0.04216296	0.23972328	0.204410072	SMAD3/KCNA5	2
GO:0061430	BP	GO:0061430	bone trabecula morphogenesis	2/482	13/18870	0.04216296	0.23972328	0.204410072	SEMA4D/COL1A1	2
GO:0070486	BP	GO:0070486	leukocyte aggregation	2/482	13/18870	0.04216296	0.23972328	0.204410072	SEMA4D/NR4A3	2
GO:0072683	BP	GO:0072683	T cell extravasation	2/482	13/18870	0.04216296	0.23972328	0.204410072	XG/IL27RA	2
GO:0097475	BP	GO:0097475	motor neuron migration	2/482	13/18870	0.04216296	0.23972328	0.204410072	NRP1/NTN1	2
GO:0097499	BP	GO:0097499	protein localization to non-motile cilium	2/482	13/18870	0.04216296	0.23972328	0.204410072	TUB/ROM1	2
GO:1900272	BP	GO:1900272	negative regulation of long-term synaptic potentiation	2/482	13/18870	0.04216296	0.23972328	0.204410072	ABL1/EPHA4	2
GO:1902667	BP	GO:1902667	regulation of axon guidance	2/482	13/18870	0.04216296	0.23972328	0.204410072	NRP1/TUBB2B	2
GO:2000317	BP	GO:2000317	negative regulation of T-helper 17 type immune response	2/482	13/18870	0.04216296	0.23972328	0.204410072	SMAD7/IL27RA	2
GO:0071356	BP	GO:0071356	cellular response to tumor necrosis factor	11/482	238/18870	0.042736136	0.242418486	0.206708252	TRAIP/TRAF3/TXNDC17/DAB2IP/ASS1/EXT1/STAT1/CTSK/NR1D1/COL1A1/AKAP12	11
GO:0035924	BP	GO:0035924	cellular response to vascular endothelial growth factor stimulus	5/482	75/18870	0.042810319	0.242418486	0.206708252	DAB2IP/NRP1/PRKD1/HSPB1/GAS1	5
GO:0051298	BP	GO:0051298	centrosome duplication	5/482	75/18870	0.042810319	0.242418486	0.206708252	CDK5RAP2/NDC80/ROCK2/SAC3D1/STIL	5
GO:0034766	BP	GO:0034766	negative regulation of monoatomic ion transmembrane transport	6/482	100/18870	0.0430788	0.243610034	0.207724275	CLIC2/CAV3/NEDD4L/NEDD4/HECW2/KCNAB1	6
GO:0023061	BP	GO:0023061	signal release	19/482	484/18870	0.04319976	0.243818033	0.207901635	HADH/PCSK5/SYT11/NDUFAF2/LRP5/CYB5R4/LTBP4/GNAZ/CRY1/C1QTNF3/PRKD1/CAMK2G/PER2/RIMS3/NR1D1/GPR68/KCNA5/PDE8B/ADRA2C	19
GO:0043534	BP	GO:0043534	blood vessel endothelial cell migration	9/482	181/18870	0.043231796	0.243818033	0.207901635	MYH9/NRP1/ABL1/FOXC2/PRKD1/VASH1/EMP2/FGFR1/HSPB1	9
GO:0001666	BP	GO:0001666	response to hypoxia	13/482	298/18870	0.043366756	0.244250884	0.208270723	CAV3/ROCK2/HIF3A/GATA6/MALAT1/EPHA4/CPEB1/SMAD3/KCNMA1/VASN/RYR2/MYOCD/KCNA5	13
GO:0050687	BP	GO:0050687	negative regulation of defense response to virus	4/482	52/18870	0.043490752	0.244293435	0.208307006	ITCH/TSPAN6/FBXL2/PPM1B	4
GO:0060688	BP	GO:0060688	regulation of morphogenesis of a branching structure	4/482	52/18870	0.043490752	0.244293435	0.208307006	CAV3/PDGFA/ABL1/SOX8	4
GO:0001945	BP	GO:0001945	lymph vessel development	3/482	31/18870	0.043882019	0.245178364	0.209061577	FOXC2/PKD1/VASH1	3
GO:0003338	BP	GO:0003338	metanephros morphogenesis	3/482	31/18870	0.043882019	0.245178364	0.209061577	PKD1/STAT1/SOX8	3
GO:0051491	BP	GO:0051491	positive regulation of filopodium assembly	3/482	31/18870	0.043882019	0.245178364	0.209061577	NRP1/DPYSL3/FSCN1	3
GO:0060674	BP	GO:0060674	placenta blood vessel development	3/482	31/18870	0.043882019	0.245178364	0.209061577	PKD1/VASH1/JUNB	3
GO:0001654	BP	GO:0001654	eye development	16/482	391/18870	0.044323833	0.246490757	0.210180644	LRP5/EGFR/NRP1/TUB/FOXC2/SMARCD3/CACNA1C/SMAD3/ROM1/SIX5/COL5A1/SOX8/NFIB/TSKU/NFIA/MEIS1	16
GO:0008064	BP	GO:0008064	regulation of actin polymerization or depolymerization	8/482	154/18870	0.044351888	0.246490757	0.210180644	DAAM2/PLEKHH2/HIP1R/SPTBN1/CDC42EP4/LMOD1/ELN/CSF3	8
GO:0016125	BP	GO:0016125	sterol metabolic process	8/482	154/18870	0.044351888	0.246490757	0.210180644	TTC39B/LRP5/CYB5R2/FDXR/LIPC/INSIG1/VLDLR/TSKU	8
GO:0034614	BP	GO:0034614	cellular response to reactive oxygen species	8/482	154/18870	0.044351888	0.246490757	0.210180644	PRDX1/ZNF580/EGFR/PCNA/ABL1/MET/RHOB/FBLN5	8
GO:0034765	BP	GO:0034765	regulation of monoatomic ion transmembrane transport	18/482	454/18870	0.044506055	0.246812399	0.210454905	CLIC2/CAV3/STOM/NEDD4L/NEDD4/DMD/ABL1/PTPN3/HECW2/PRKD1/CACNA1C/STAC/KCNAB1/KCNMA1/JPH2/KCNIP3/RYR2/KCNA5	18
GO:0003231	BP	GO:0003231	cardiac ventricle development	7/482	127/18870	0.044527404	0.246812399	0.210454905	SMAD7/TNNC1/FOXC2/SMARCD3/RYR2/MYOCD/HAND2	7
GO:0051961	BP	GO:0051961	negative regulation of nervous system development	8/482	155/18870	0.045772242	0.253377739	0.216053117	SEMA4D/DAAM2/NRP1/RB1/TMEM98/NR1D1/SEMA3B/NTN1	8
GO:0010927	BP	GO:0010927	cellular component assembly involved in morphogenesis	7/482	128/18870	0.046116958	0.254682974	0.21716608	MTMR2/CAV3/PRKD1/RFX2/LDB3/LMOD1/MYH11	7
GO:0032330	BP	GO:0032330	regulation of chondrocyte differentiation	4/482	53/18870	0.046129423	0.254682974	0.21716608	ZNF219/SMAD7/SMAD3/MUSTN1	4
GO:0043266	BP	GO:0043266	regulation of potassium ion transport	6/482	102/18870	0.046680938	0.257389243	0.219473693	CAV3/NEDD4L/NEDD4/KCNAB1/KCNIP3/KCNA5	6
GO:0043297	BP	GO:0043297	apical junction assembly	5/482	77/18870	0.047060077	0.258412128	0.220345899	ROCK1/MICALL2/ROCK2/DLG5/CLDN14	5
GO:0009612	BP	GO:0009612	response to mechanical stimulus	10/482	213/18870	0.047486614	0.258412128	0.220345899	CAV3/DMD/PKD1/SUN1/STAT1/USP53/COL1A1/MAP1B/RYR2/KCNA5	10
GO:0001958	BP	GO:0001958	endochondral ossification	3/482	32/18870	0.047533875	0.258412128	0.220345899	EXT1/MMP16/COL1A1	3
GO:0010458	BP	GO:0010458	exit from mitosis	3/482	32/18870	0.047533875	0.258412128	0.220345899	KNTC1/NFIB/NFIA	3
GO:0010644	BP	GO:0010644	cell communication by electrical coupling	3/482	32/18870	0.047533875	0.258412128	0.220345899	ATP1A1/CACNA1C/RYR2	3
GO:0036075	BP	GO:0036075	replacement ossification	3/482	32/18870	0.047533875	0.258412128	0.220345899	EXT1/MMP16/COL1A1	3
GO:0050654	BP	GO:0050654	chondroitin sulfate proteoglycan metabolic process	3/482	32/18870	0.047533875	0.258412128	0.220345899	B3GALT6/EXT1/CYTL1	3
GO:0060795	BP	GO:0060795	cell fate commitment involved in formation of primary germ layer	3/482	32/18870	0.047533875	0.258412128	0.220345899	FOXC2/GATA6/ETS2	3
GO:1902751	BP	GO:1902751	positive regulation of cell cycle G2/M phase transition	3/482	32/18870	0.047533875	0.258412128	0.220345899	SIN3A/HSPA2/SMARCD3	3
GO:0051224	BP	GO:0051224	negative regulation of protein transport	7/482	129/18870	0.04774242	0.258412128	0.220345899	HADH/NDUFAF2/SERGEF/GNAZ/INSIG1/PKIG/PDE8B	7
GO:0150063	BP	GO:0150063	visual system development	16/482	395/18870	0.047793582	0.258412128	0.220345899	LRP5/EGFR/NRP1/TUB/FOXC2/SMARCD3/CACNA1C/SMAD3/ROM1/SIX5/COL5A1/SOX8/NFIB/TSKU/NFIA/MEIS1	16
GO:0006465	BP	GO:0006465	signal peptide processing	2/482	14/18870	0.048375634	0.258412128	0.220345899	PCSK5/IMMP2L	2
GO:0014733	BP	GO:0014733	regulation of skeletal muscle adaptation	2/482	14/18870	0.048375634	0.258412128	0.220345899	TNNC1/CAMK2G	2
GO:0032908	BP	GO:0032908	regulation of transforming growth factor beta1 production	2/482	14/18870	0.048375634	0.258412128	0.220345899	GATA6/TSKU	2
GO:0034616	BP	GO:0034616	response to laminar fluid shear stress	2/482	14/18870	0.048375634	0.258412128	0.220345899	SMAD7/ASS1	2
GO:0048715	BP	GO:0048715	negative regulation of oligodendrocyte differentiation	2/482	14/18870	0.048375634	0.258412128	0.220345899	DAAM2/TMEM98	2
GO:0050667	BP	GO:0050667	homocysteine metabolic process	2/482	14/18870	0.048375634	0.258412128	0.220345899	CTH/NOX4	2
GO:0051775	BP	GO:0051775	response to redox state	2/482	14/18870	0.048375634	0.258412128	0.220345899	VASN/RYR2	2
GO:0060330	BP	GO:0060330	regulation of response to type II interferon	2/482	14/18870	0.048375634	0.258412128	0.220345899	PARP9/PARP14	2
GO:0060334	BP	GO:0060334	regulation of type II interferon-mediated signaling pathway	2/482	14/18870	0.048375634	0.258412128	0.220345899	PARP9/PARP14	2
GO:0061469	BP	GO:0061469	regulation of type B pancreatic cell proliferation	2/482	14/18870	0.048375634	0.258412128	0.220345899	NR4A3/NR1D1	2
GO:0070141	BP	GO:0070141	response to UV-A	2/482	14/18870	0.048375634	0.258412128	0.220345899	EGFR/MMP1	2
GO:0071871	BP	GO:0071871	response to epinephrine	2/482	14/18870	0.048375634	0.258412128	0.220345899	ABL1/RYR2	2
GO:0071888	BP	GO:0071888	macrophage apoptotic process	2/482	14/18870	0.048375634	0.258412128	0.220345899	MIAT/IRF7	2
GO:1902107	BP	GO:1902107	positive regulation of leukocyte differentiation	9/482	185/18870	0.04846767	0.258412128	0.220345899	ZBTB46/ID2/RB1/RUNX1/SMARCD3/IL7/NEDD9/PRKCZ/GPR68	9
GO:1903708	BP	GO:1903708	positive regulation of hemopoiesis	9/482	185/18870	0.04846767	0.258412128	0.220345899	ZBTB46/ID2/RB1/RUNX1/SMARCD3/IL7/NEDD9/PRKCZ/GPR68	9
GO:0001823	BP	GO:0001823	mesonephros development	6/482	103/18870	0.048549961	0.258491151	0.220413282	SMAD7/FOXC2/PKD1/SDC4/SMAD3/SOX8	6
GO:0030832	BP	GO:0030832	regulation of actin filament length	8/482	157/18870	0.048701623	0.258491151	0.220413282	DAAM2/PLEKHH2/HIP1R/SPTBN1/CDC42EP4/LMOD1/ELN/CSF3	8
GO:0016051	BP	GO:0016051	carbohydrate biosynthetic process	10/482	214/18870	0.048735236	0.258491151	0.220413282	PGM1/HRH1/NDST1/CRY1/C1QTNF3/PPP1R3B/EXT1/PER2/NR1D1/SORBS1	10
GO:0048167	BP	GO:0048167	regulation of synaptic plasticity	10/482	214/18870	0.048735236	0.258491151	0.220413282	PRRT1/HRH1/ABL1/ITPR3/GRIA1/EPHA4/RIMS3/PRKCZ/MPP2/MAP1B	10
GO:0046394	BP	GO:0046394	carboxylic acid biosynthetic process	14/482	334/18870	0.048790513	0.258491151	0.220413282	CAD/HOGA1/CTH/LIPC/ASNS/CARNS1/ASS1/LTA4H/PER2/INSIG1/CDO1/SDSL/NR1D1/PHGDH	14
GO:0086009	BP	GO:0086009	membrane repolarization	4/482	54/18870	0.048855364	0.258508332	0.220427932	ATP1A1/CAV3/NEDD4L/KCNA5	4
GO:0031397	BP	GO:0031397	negative regulation of protein ubiquitination	5/482	78/18870	0.049275471	0.259748589	0.221485489	IVNS1ABP/SMAD7/CRY1/ABL1/PER2	5
GO:0097009	BP	GO:0097009	energy homeostasis	5/482	78/18870	0.049275471	0.259748589	0.221485489	OMA1/RMI1/TSKU/NR4A3/ALK	5
GO:2000514	BP	GO:2000514	regulation of CD4-positive, alpha-beta T cell activation	5/482	78/18870	0.049275471	0.259748589	0.221485489	ITCH/SMAD7/RUNX1/JUNB/PRKCZ	5
GO:0014902	BP	GO:0014902	myotube differentiation	7/482	130/18870	0.049403965	0.260099167	0.221784424	CAV3/MYH9/ADAM12/BDNF/XK/MYEF2/MYOCD	7
GO:0043292	CC	GO:0043292	contractile fiber	25/502	245/19886	3.55E-09	1.11E-06	9.75E-07	DST/CAV3/DMD/TNNC1/SYNPO/PRKD1/SPTBN1/ACTN1/CACNA1C/SDC4/HSPB1/PPP1R12B/ARHGEF25/ITGB1BP2/FERMT2/LDB3/LMOD1/MYO18B/JPH2/SYNC/FHL5/TPM2/MYH11/RYR2/KCNA5	25
GO:0030017	CC	GO:0030017	sarcomere	23/502	216/19886	6.69E-09	1.11E-06	9.75E-07	DST/CAV3/DMD/TNNC1/SYNPO/PRKD1/SPTBN1/ACTN1/CACNA1C/HSPB1/PPP1R12B/ARHGEF25/ITGB1BP2/FERMT2/LDB3/LMOD1/MYO18B/JPH2/SYNC/FHL5/TPM2/RYR2/KCNA5	23
GO:0030016	CC	GO:0030016	myofibril	24/502	236/19886	7.83E-09	1.11E-06	9.75E-07	DST/CAV3/DMD/TNNC1/SYNPO/PRKD1/SPTBN1/ACTN1/CACNA1C/SDC4/HSPB1/PPP1R12B/ARHGEF25/ITGB1BP2/FERMT2/LDB3/LMOD1/MYO18B/JPH2/SYNC/FHL5/TPM2/RYR2/KCNA5	24
GO:0031674	CC	GO:0031674	I band	18/502	146/19886	3.09E-08	3.29E-06	2.89E-06	DST/CAV3/DMD/SYNPO/PRKD1/ACTN1/CACNA1C/HSPB1/PPP1R12B/ITGB1BP2/FERMT2/LDB3/MYO18B/JPH2/SYNC/FHL5/RYR2/KCNA5	18
GO:0030018	CC	GO:0030018	Z disc	17/502	132/19886	3.88E-08	3.31E-06	2.90E-06	DST/CAV3/DMD/SYNPO/PRKD1/ACTN1/CACNA1C/HSPB1/PPP1R12B/ITGB1BP2/LDB3/MYO18B/JPH2/SYNC/FHL5/RYR2/KCNA5	17
GO:0005938	CC	GO:0005938	cell cortex	25/502	305/19886	2.70E-07	1.91E-05	1.68E-05	EMD/DST/MICAL3/ITCH/CLTB/TRIP10/MYH9/NEDD4/CTTNBP2/ARHGEF7/PLEKHH2/HIP1R/CIB2/LAMC2/LLGL2/PRKD1/SPTBN1/ACTN1/RIMS3/FRY/NEDD9/PRKCZ/FSCN1/FERMT2/AKAP12	25
GO:0031252	CC	GO:0031252	cell leading edge	28/502	423/19886	3.82E-06	0.000232416	0.000203874	ROCK1/DST/CCDC88A/EGFR/MYH9/TIAM2/AIF1L/RAB3IP/ARHGEF7/PLEKHH2/HIP1R/ABL1/DPYSL3/SPTBN1/GRIA1/CDKL5/ACTN1/STON1/ARHGEF4/CSPG4/NEDD9/SH2D3C/PRKCZ/FSCN1/MPP2/PODXL/FERMT2/ACTG2	28
GO:0001725	CC	GO:0001725	stress fiber	10/502	70/19886	9.81E-06	0.000464238	0.000407227	MICALL2/MYH9/SYNPO/FHOD1/ACTN1/PRKCZ/FSCN1/FERMT2/LDB3/SORBS1	10
GO:0097517	CC	GO:0097517	contractile actin filament bundle	10/502	70/19886	9.81E-06	0.000464238	0.000407227	MICALL2/MYH9/SYNPO/FHOD1/ACTN1/PRKCZ/FSCN1/FERMT2/LDB3/SORBS1	10
GO:0042641	CC	GO:0042641	actomyosin	10/502	76/19886	2.06E-05	0.000878265	0.000770408	MICALL2/MYH9/SYNPO/FHOD1/ACTN1/PRKCZ/FSCN1/FERMT2/LDB3/SORBS1	10
GO:0032432	CC	GO:0032432	actin filament bundle	10/502	79/19886	2.91E-05	0.001126417	0.000988085	MICALL2/MYH9/SYNPO/FHOD1/ACTN1/PRKCZ/FSCN1/FERMT2/LDB3/SORBS1	10
GO:0014069	CC	GO:0014069	postsynaptic density	21/502	315/19886	5.57E-05	0.001977659	0.001734789	ATP1A1/PRRT1/SYT11/MTMR2/BCR/HIP1R/SYNPO/SPTBN1/GRIA1/CDKL5/EPHA4/CACNA1C/CPEB1/DLG5/KALRN/GSG1L/PRKCZ/SYNDIG1/MPP2/RTN1/MAP1B	21
GO:0032279	CC	GO:0032279	asymmetric synapse	21/502	331/19886	0.000112458	0.003685177	0.003232612	ATP1A1/PRRT1/SYT11/MTMR2/BCR/HIP1R/SYNPO/SPTBN1/GRIA1/CDKL5/EPHA4/CACNA1C/CPEB1/DLG5/KALRN/GSG1L/PRKCZ/SYNDIG1/MPP2/RTN1/MAP1B	21
GO:0043197	CC	GO:0043197	dendritic spine	14/502	174/19886	0.000139752	0.004252444	0.003730214	SYT11/MTMR2/BCR/NEDD4/CTTNBP2/HIP1R/SYNPO/GRIA1/EPHA4/CNN3/SYNDIG1/MPP2/NR1D1/MAP1B	14
GO:0044309	CC	GO:0044309	neuron spine	14/502	176/19886	0.000157655	0.004477405	0.003927548	SYT11/MTMR2/BCR/NEDD4/CTTNBP2/HIP1R/SYNPO/GRIA1/EPHA4/CNN3/SYNDIG1/MPP2/NR1D1/MAP1B	14
GO:0099572	CC	GO:0099572	postsynaptic specialization	21/502	346/19886	0.000207229	0.005517468	0.004839884	ATP1A1/PRRT1/SYT11/MTMR2/BCR/HIP1R/SYNPO/SPTBN1/GRIA1/CDKL5/EPHA4/CACNA1C/CPEB1/DLG5/KALRN/GSG1L/PRKCZ/SYNDIG1/MPP2/RTN1/MAP1B	21
GO:0001726	CC	GO:0001726	ruffle	14/502	182/19886	0.000223759	0.005607143	0.004918546	ROCK1/EGFR/MYH9/AIF1L/ARHGEF7/HIP1R/ABL1/CDKL5/ACTN1/ARHGEF4/CSPG4/SH2D3C/FSCN1/PODXL	14
GO:0062023	CC	GO:0062023	collagen-containing extracellular matrix	24/502	429/19886	0.000255438	0.006045356	0.005302944	COCH/DST/LTBP4/LAMC2/NAV2/IL7/NCAM1/CSPG4/FMOD/TGFB1I1/COL24A1/COL5A1/MXRA7/TGFBI/COL1A1/ADAMTS4/SEMA3B/ELN/ADAMTS1/ADAMTS8/FBLN5/SPARCL1/SLPI/NTN1	24
GO:0098984	CC	GO:0098984	neuron to neuron synapse	21/502	362/19886	0.000379938	0.008518599	0.007472456	ATP1A1/PRRT1/SYT11/MTMR2/BCR/HIP1R/SYNPO/SPTBN1/GRIA1/CDKL5/EPHA4/CACNA1C/CPEB1/DLG5/KALRN/GSG1L/PRKCZ/SYNDIG1/MPP2/RTN1/MAP1B	21
GO:0098685	CC	GO:0098685	Schaffer collateral - CA1 synapse	9/502	92/19886	0.000526113	0.011206205	0.009830005	ROCK1/BCR/RAP2A/TUBB2B/EPHA4/GSG1L/PRKCZ/RHOB/AKAP12	9
GO:0030055	CC	GO:0030055	cell-substrate junction	23/502	431/19886	0.000656298	0.013313475	0.011678487	DST/CAV3/EGFR/MYH9/MPRIP/AIF1L/NRP1/ARHGEF7/DMD/CIB2/ACTN1/SDC4/CNN3/HSPB1/CSPG4/TGFB1I1/NEDD9/NOX4/FERMT2/TNS1/RHOB/AKAP12/SORBS1	23
GO:0090575	CC	GO:0090575	RNA polymerase II transcription regulator complex	16/502	254/19886	0.00077259	0.014960153	0.013122942	GTF2E1/RXRA/SMAD7/IRF9/MAFK/RB1/E2F7/RUNX1/MXI1/BATF2/JUNB/SMAD3/STAT1/MAFF/NFIL3/SMAD9	16
GO:0030027	CC	GO:0030027	lamellipodium	13/502	201/19886	0.0018506	0.034276327	0.030066953	ROCK1/CCDC88A/TIAM2/RAB3IP/ARHGEF7/PLEKHH2/DPYSL3/CSPG4/NEDD9/FSCN1/PODXL/FERMT2/ACTG2	13
GO:0005925	CC	GO:0005925	focal adhesion	21/502	421/19886	0.002515418	0.044648662	0.039165493	DST/CAV3/EGFR/MYH9/MPRIP/AIF1L/NRP1/ARHGEF7/ACTN1/SDC4/CNN3/HSPB1/CSPG4/TGFB1I1/NEDD9/NOX4/FERMT2/TNS1/RHOB/AKAP12/SORBS1	21
GO:0032982	CC	GO:0032982	myosin filament	4/502	24/19886	0.002854386	0.048638732	0.042665555	MYH9/MYO18B/ACTG2/MYH11	4
GO:0005912	CC	GO:0005912	adherens junction	12/502	188/19886	0.00303997	0.049235349	0.043188903	TJP2/SMAD7/MYH9/LLGL2/EPHA4/CNN3/DLG5/CDC42EP4/FERMT2/LDB3/CDH3/SORBS1	12
GO:0042383	CC	GO:0042383	sarcolemma	10/502	141/19886	0.00312055	0.049235349	0.043188903	ATP1A1/CAV3/STBD1/DMD/CIB2/CACNA1C/STAC/SGCD/SYNC/RYR2	10
GO:0043025	CC	GO:0043025	neuronal cell body	23/502	489/19886	0.003355	0.051043924	0.044775372	CAD/SYT11/DAB2IP/RIC3/TIAM2/IL6ST/PDE1B/ARHGEF7/HIP1R/ABL1/GHR/ITPR3/SYNPO/GRIA1/NDN/EPHA4/CACNA1C/ASS1/CNN3/PRKCZ/RTN1/AKAP12/MAP1B	23
GO:0005796	CC	GO:0005796	Golgi lumen	8/502	106/19886	0.005432914	0.079807638	0.0700067	PCSK5/PDGFA/PROC/SDC4/MMP16/CSPG4/FMOD/HS3ST1	8
GO:0031256	CC	GO:0031256	leading edge membrane	11/502	179/19886	0.00590216	0.083810667	0.073518129	EGFR/AIF1L/HIP1R/SPTBN1/GRIA1/CDKL5/ARHGEF4/CSPG4/SH2D3C/MPP2/FERMT2	11
GO:0070382	CC	GO:0070382	exocytic vesicle	13/502	232/19886	0.006265633	0.086101931	0.07552801	PRRT1/RAB27A/SYT11/MTMR2/CLTB/CTTNBP2/RAB3IP/DPYSL3/GRIA1/BDNF/STON1/SYNDIG1/SLC40A1	13
GO:0031253	CC	GO:0031253	cell projection membrane	17/502	352/19886	0.008448097	0.112465291	0.098653764	CLTB/EGFR/AIF1L/DMD/HIP1R/PKD1/SPTBN1/GRIA1/CDKL5/ROM1/ARHGEF4/CSPG4/SH2D3C/FSCN1/MPP2/PODXL/FERMT2	17
GO:0030315	CC	GO:0030315	T-tubule	5/502	51/19886	0.009087381	0.117309823	0.102903354	ATP1A1/CAV3/STBD1/CACNA1C/STAC	5
GO:0016010	CC	GO:0016010	dystrophin-associated glycoprotein complex	3/502	18/19886	0.009838817	0.123274593	0.108135608	CAV3/DMD/SGCD	3
GO:0030864	CC	GO:0030864	cortical actin cytoskeleton	6/502	73/19886	0.010276135	0.125075239	0.109715122	MYH9/PLEKHH2/CIB2/LLGL2/SPTBN1/ACTN1	6
GO:0016529	CC	GO:0016529	sarcoplasmic reticulum	6/502	75/19886	0.011657489	0.137946957	0.121006102	SRL/ITPR3/CAMK2G/SGCD/JPH2/RYR2	6
GO:0031594	CC	GO:0031594	neuromuscular junction	6/502	76/19886	0.012395061	0.142710707	0.125184831	CAV3/MYH9/CIB2/GRIA1/EPHA4/SYNC	6
GO:0030863	CC	GO:0030863	cortical cytoskeleton	7/502	105/19886	0.017117533	0.179099615	0.157104926	MYH9/PLEKHH2/CIB2/LLGL2/SPTBN1/ACTN1/RIMS3	7
GO:0005865	CC	GO:0005865	striated muscle thin filament	3/502	22/19886	0.017237287	0.179099615	0.157104926	TNNC1/LMOD1/TPM2	3
GO:0016580	CC	GO:0016580	Sin3 complex	3/502	22/19886	0.017237287	0.179099615	0.157104926	SIN3A/SAP30/BRMS1L	3
GO:0070822	CC	GO:0070822	Sin3-type complex	3/502	22/19886	0.017237287	0.179099615	0.157104926	SIN3A/SAP30/BRMS1L	3
GO:0043198	CC	GO:0043198	dendritic shaft	4/502	41/19886	0.019446327	0.192778925	0.16910432	GRIA1/EPHA4/SYNDIG1/MPP2	4
GO:0090665	CC	GO:0090665	glycoprotein complex	3/502	23/19886	0.019458906	0.192778925	0.16910432	CAV3/DMD/SGCD	3
GO:0005581	CC	GO:0005581	collagen trimer	6/502	86/19886	0.021646174	0.209574316	0.18383712	C1QTNF3/COL24A1/COL5A1/C1QTNF7/SCARA3/COL1A1	6
GO:0097060	CC	GO:0097060	synaptic membrane	17/502	393/19886	0.022590464	0.213856391	0.187593326	PRRT1/SYT11/SYDE1/MTMR2/CLTB/RAP2A/NRP1/DMD/HIP1R/GRIA1/EPHA4/CACNA1C/RIMS3/NRXN3/GSG1L/SYNDIG1/KCNMA1	17
GO:0033017	CC	GO:0033017	sarcoplasmic reticulum membrane	4/502	44/19886	0.024582287	0.227653355	0.199695925	SRL/CAMK2G/JPH2/RYR2	4
GO:0005819	CC	GO:0005819	spindle	18/502	431/19886	0.026303093	0.230268869	0.201990236	EMD/MICAL3/TTC28/KNTC1/CDK5RAP2/MYH9/SAC3D1/RB1/ARHGEF7/TUBB2B/SBDS/HECW2/HSPA2/DYNC1I1/HSPB1/FRY/NEDD9/NGRN	18
GO:0005604	CC	GO:0005604	basement membrane	6/502	90/19886	0.026384329	0.230268869	0.201990236	DST/LAMC2/COL5A1/TGFBI/ADAMTS1/NTN1	6
GO:0016460	CC	GO:0016460	myosin II complex	3/502	26/19886	0.027026863	0.230268869	0.201990236	MYH9/MYO18B/MYH11	3
GO:0036379	CC	GO:0036379	myofilament	3/502	26/19886	0.027026863	0.230268869	0.201990236	TNNC1/LMOD1/TPM2	3
GO:0005884	CC	GO:0005884	actin filament	7/502	118/19886	0.030131742	0.248700969	0.218158744	AIF1L/DPYSL3/ACTN1/LDB3/LMOD1/MYO18B/TPM2	7
GO:0016528	CC	GO:0016528	sarcoplasm	6/502	93/19886	0.030357865	0.248700969	0.218158744	SRL/ITPR3/CAMK2G/SGCD/JPH2/RYR2	6
GO:0031941	CC	GO:0031941	filamentous actin	3/502	28/19886	0.032822462	0.256864892	0.22532008	DPYSL3/LDB3/MYO18B	3
GO:0031234	CC	GO:0031234	extrinsic component of cytoplasmic side of plasma membrane	5/502	71/19886	0.033566108	0.256864892	0.22532008	GNAZ/GNAO1/STAC/KCNAB1/FERMT2	5
GO:0000922	CC	GO:0000922	spindle pole	9/502	176/19886	0.034994909	0.256864892	0.22532008	EMD/TTC28/KNTC1/CDK5RAP2/ARHGEF7/SBDS/DYNC1I1/FRY/NEDD9	9
GO:0044291	CC	GO:0044291	cell-cell contact zone	5/502	72/19886	0.035352313	0.256864892	0.22532008	CAV3/TJP2/FHOD1/ACTN1/KCNA5	5
GO:0005583	CC	GO:0005583	fibrillar collagen trimer	2/502	12/19886	0.035505423	0.256864892	0.22532008	COL5A1/COL1A1	2
GO:0098643	CC	GO:0098643	banded collagen fibril	2/502	12/19886	0.035505423	0.256864892	0.22532008	COL5A1/COL1A1	2
GO:0043204	CC	GO:0043204	perikaryon	8/502	149/19886	0.035575185	0.256864892	0.22532008	SYT11/TIAM2/SYNPO/NDN/EPHA4/CACNA1C/ASS1/MAP1B	8
GO:0014704	CC	GO:0014704	intercalated disc	4/502	50/19886	0.037106612	0.262419099	0.230192192	CAV3/FHOD1/ACTN1/KCNA5	4
GO:0019898	CC	GO:0019898	extrinsic component of membrane	10/502	207/19886	0.037874388	0.262419099	0.230192192	GFRA3/GNAZ/GNAO1/KALRN/STAC/KCNAB1/ARHGEF25/FERMT2/CDH3/SOCS2	10
GO:0098839	CC	GO:0098839	postsynaptic density membrane	6/502	99/19886	0.039432557	0.262419099	0.230192192	PRRT1/GRIA1/EPHA4/CACNA1C/GSG1L/SYNDIG1	6
GO:0005905	CC	GO:0005905	clathrin-coated pit	5/502	75/19886	0.041057974	0.262419099	0.230192192	CLTB/HIP1R/STON1/VLDLR/DGKD	5
GO:0032587	CC	GO:0032587	ruffle membrane	6/502	100/19886	0.041095112	0.262419099	0.230192192	EGFR/AIF1L/HIP1R/CDKL5/ARHGEF4/SH2D3C	6
GO:0001401	CC	GO:0001401	SAM complex	2/502	13/19886	0.041272487	0.262419099	0.230192192	APOOL/APOO	2
GO:0001931	CC	GO:0001931	uropod	2/502	13/19886	0.041272487	0.262419099	0.230192192	MYH9/PIP5K1B	2
GO:0140275	CC	GO:0140275	MIB complex	2/502	13/19886	0.041272487	0.262419099	0.230192192	APOOL/APOO	2
GO:0008021	CC	GO:0008021	synaptic vesicle	10/502	213/19886	0.044528737	0.278959439	0.244701262	PRRT1/SYT11/MTMR2/CLTB/CTTNBP2/GRIA1/BDNF/STON1/SYNDIG1/SLC40A1	10
GO:0031254	CC	GO:0031254	cell trailing edge	2/502	14/19886	0.047362951	0.288237385	0.252839811	MYH9/PIP5K1B	2
GO:0036128	CC	GO:0036128	CatSper complex	2/502	14/19886	0.047362951	0.288237385	0.252839811	HSPA2/CATSPERB	2
GO:0034704	CC	GO:0034704	calcium channel complex	5/502	79/19886	0.049484754	0.296908525	0.260446075	PKD1/HSPA2/CACNA1C/CATSPERB/RYR2	5
GO:0003779	MF	GO:0003779	actin binding	34/486	438/18496	1.93E-08	1.32E-05	1.20E-05	EMD/DST/MICALL2/MICAL3/CCDC88A/EGFR/MYH9/DAAM2/MSRB2/MPRIP/AIF1L/LSP1/DMD/PLEKHH2/HIP1R/TNNC1/ABL1/SYNPO/FHOD1/SPTBN1/VASH1/ACTN1/CNN3/FSCN1/KCNMA1/FERMT2/LDB3/TNS1/LMOD1/MYO18B/MAP1B/TPM2/MYH11/SORBS1	34
GO:0051015	MF	GO:0051015	actin filament binding	17/486	208/18496	3.73E-05	0.009703866	0.008866629	MICALL2/EGFR/MYH9/MPRIP/AIF1L/HIP1R/TNNC1/ABL1/FHOD1/SPTBN1/ACTN1/CNN3/FSCN1/FERMT2/MYO18B/TPM2/MYH11	17
GO:0005080	MF	GO:0005080	protein kinase C binding	8/486	51/18496	5.06E-05	0.009703866	0.008866629	GRK5/CCDC88A/ABL1/PRKD1/SDC4/HSPB1/LDB3/DACT3	8
GO:0005178	MF	GO:0005178	integrin binding	14/486	154/18496	5.69E-05	0.009703866	0.008866629	DST/MYH9/LTBP4/CIB2/ACTN1/EMP2/COL5A1/ITGB1BP2/TGFBI/FERMT2/S1PR3/ADAMTS8/FBLN5/IBSP	14
GO:0019838	MF	GO:0019838	growth factor binding	12/486	135/18496	0.000235113	0.032069368	0.029302463	EGFR/LTBP4/PDGFA/IL6ST/NRP1/GHR/OSMR/FGFR1/COL5A1/TSKU/VASN/COL1A1	12
GO:0070411	MF	GO:0070411	I-SMAD binding	4/486	16/18496	0.000666459	0.064198225	0.058659282	SMAD7/SMAD3/TGFB1I1/SMAD9	4
GO:0001221	MF	GO:0001221	transcription coregulator binding	10/486	112/18496	0.000739829	0.064198225	0.058659282	FLYWCH1/USP11/RXRA/GATA6/SMARCD3/SMAD3/PER2/STAT1/NR1D1/HAND2	10
GO:0061629	MF	GO:0061629	RNA polymerase II-specific DNA-binding transcription factor binding	20/486	344/18496	0.000822326	0.064198225	0.058659282	SIN3A/RXRA/ID2/PCNA/CRY1/RB1/NCOA7/PARP9/ARID5A/GATA6/SMARCD3/SMAD3/HSPB1/STAT1/TGFB1I1/ETS2/TEAD3/NR4A3/MYOCD/HAND2	20
GO:0005085	MF	GO:0005085	guanyl-nucleotide exchange factor activity	15/486	225/18496	0.000934083	0.064198225	0.058659282	CCDC88A/SERGEF/BCR/TIAM2/DENND5B/RCBTB2/RALGDS/RAB3IP/ARHGEF7/ARHGEF4/KALRN/RGL4/SH2D3C/PTGIR/ARHGEF25	15
GO:0016922	MF	GO:0016922	nuclear receptor binding	11/486	137/18496	0.000996193	0.064198225	0.058659282	RXRA/PCNA/CRY1/NCOA7/ARID5A/SMARCD3/SMAD3/STAT1/TGFB1I1/ETS2/NR4A3	11
GO:0005516	MF	GO:0005516	calmodulin binding	14/486	204/18496	0.001035455	0.064198225	0.058659282	DAPK2/CDK5RAP2/FBXL2/MYH9/CTH/PDE1B/SPTBN1/CACNA1C/CNN3/CAMK2G/MAP6/AKAP12/MYH11/RYR2	14
GO:0017124	MF	GO:0017124	SH3 domain binding	10/486	122/18496	0.001428754	0.080614124	0.073658839	KHDRBS3/DAB2IP/CCDC6/CTTNBP2/HIP1R/ABL1/DPYSL3/ADAM12/ITGB1BP2/SH3BGR	10
GO:0016879	MF	GO:0016879	ligase activity, forming carbon-nitrogen bonds	6/486	48/18496	0.001536633	0.080614124	0.073658839	CAD/PPCS/ASNS/CARNS1/ASS1/RIMKLB	6
GO:0032813	MF	GO:0032813	tumor necrosis factor receptor superfamily binding	6/486	49/18496	0.001712857	0.0834406	0.07624145	TRAF3/DAB2IP/BDNF/TNFSF10/STAT1/LTB	6
GO:0005518	MF	GO:0005518	collagen binding	7/486	68/18496	0.002014287	0.091582938	0.083681277	COCH/SMAD7/PDGFA/SMAD3/TGFBI/CTSK/SPARCL1	7
GO:0005126	MF	GO:0005126	cytokine receptor binding	16/486	273/18496	0.00243795	0.101967812	0.093170157	ITCH/CCDC88A/TRAF3/SMAD7/DAB2IP/IL6ST/OSMR/BDNF/SMAD3/TNFSF10/IL7/STAT1/FERMT2/SOCS2/LTB/CSF3	16
GO:0048407	MF	GO:0048407	platelet-derived growth factor binding	3/486	11/18496	0.00254172	0.101967812	0.093170157	PDGFA/COL5A1/COL1A1	3
GO:0035259	MF	GO:0035259	nuclear glucocorticoid receptor binding	3/486	12/18496	0.003323271	0.125915042	0.11505125	SMAD3/ETS2/NR4A3	3
GO:0140297	MF	GO:0140297	DNA-binding transcription factor binding	23/486	477/18496	0.00400063	0.143601547	0.131211785	SIN3A/RXRA/ID2/PCNA/CRY1/RB1/NCOA7/PARP9/ARID5A/GATA6/SMARCD3/SMAD3/HSPB1/STAT1/TGFB1I1/ETS2/SOX8/NFIA/TEAD3/NR4A3/LMO3/MYOCD/HAND2	23
GO:0019199	MF	GO:0019199	transmembrane receptor protein kinase activity	7/486	79/18496	0.004709944	0.149274193	0.136395002	EGFR/LTBP4/NRP1/EPHA4/FGFR1/MET/ALK	7
GO:0046332	MF	GO:0046332	SMAD binding	7/486	79/18496	0.004709944	0.149274193	0.136395002	SMAD7/SMAD3/PMEPA1/TGFB1I1/FERMT2/SMAD9/MYOCD	7
GO:0004714	MF	GO:0004714	transmembrane receptor protein tyrosine kinase activity	6/486	60/18496	0.004815297	0.149274193	0.136395002	EGFR/NRP1/EPHA4/FGFR1/MET/ALK	6
GO:0001223	MF	GO:0001223	transcription coactivator binding	5/486	44/18496	0.005729974	0.169906184	0.155246891	FLYWCH1/GATA6/SMAD3/STAT1/HAND2	5
GO:1901681	MF	GO:1901681	sulfur compound binding	15/486	275/18496	0.006335105	0.180022559	0.164490438	TPMT/SULT1A4/N6AMT1/NRP1/DPYSL3/LAMC2/LIPC/NAV2/FSTL1/FGFR1/COL5A1/ALK/ADAMTS1/RYR2/ADAMTS8	15
GO:0001222	MF	GO:0001222	transcription corepressor binding	5/486	47/18496	0.007591388	0.201238206	0.183875626	USP11/SMAD3/PER2/STAT1/NR1D1	5
GO:0015459	MF	GO:0015459	potassium channel regulator activity	5/486	48/18496	0.008295429	0.201238206	0.183875626	CAV3/NEDD4L/KCNAB1/PRKCZ/KCNIP3	5
GO:0005164	MF	GO:0005164	tumor necrosis factor receptor binding	4/486	31/18496	0.008444631	0.201238206	0.183875626	TRAF3/TNFSF10/STAT1/LTB	4
GO:0004222	MF	GO:0004222	metalloendopeptidase activity	8/486	110/18496	0.008505864	0.201238206	0.183875626	OMA1/ADAM33/ADAM12/MMP16/ADAMTS4/ADAMTS1/ADAMTS8/MMP1	8
GO:0044325	MF	GO:0044325	transmembrane transporter binding	9/486	133/18496	0.00855705	0.201238206	0.183875626	CAV3/TJP2/ID2/NEDD4L/PKD1/ACTN1/RIMS3/STAC/KCNAB1	9
GO:0070064	MF	GO:0070064	proline-rich region binding	3/486	17/18496	0.009318027	0.211829818	0.193553407	NEDD4/ABL1/GHR	3
GO:0031690	MF	GO:0031690	adrenergic receptor binding	3/486	18/18496	0.010966676	0.240341088	0.21960476	NEDD4/GRIA1/ADRA2C	3
GO:0051219	MF	GO:0051219	phosphoprotein binding	7/486	93/18496	0.011277001	0.240341088	0.21960476	SHF/MID2/NEDD4/RB1/ABL1/PTPN3/SH2D3C	7
GO:0008200	MF	GO:0008200	ion channel inhibitor activity	4/486	34/18496	0.011702823	0.241858352	0.220991117	CAV3/NEDD4L/NEDD4/PACSIN3	4
GO:0016248	MF	GO:0016248	channel inhibitor activity	4/486	35/18496	0.01294483	0.259658056	0.237255084	CAV3/NEDD4L/NEDD4/PACSIN3	4
GO:0003714	MF	GO:0003714	transcription corepressor activity	11/486	194/18496	0.013794712	0.268799815	0.245608104	SIN3A/FLYWCH1/KCTD1/SAP30/RB1/PARP9/PARP15/ARID5A/PRDM8/PARP14/LMCD1	11
GO:0042805	MF	GO:0042805	actinin binding	4/486	36/18496	0.014267806	0.270295664	0.246974893	MICALL2/CACNA1C/LDB3/KCNA5	4
GO:0003713	MF	GO:0003713	transcription coactivator activity	14/486	280/18496	0.016544192	0.295389482	0.269903648	MID2/ARID5B/NCOA7/ABL1/TRIM25/ACTN1/SMARCD3/PER2/TGFB1I1/CITED4/RBPMS/LMO3/FHL5/MYOCD	14
GO:0030295	MF	GO:0030295	protein kinase activator activity	8/486	124/18496	0.016694803	0.295389482	0.269903648	MOB2/EGFR/DAB2IP/CAB39L/IL6ST/CCND2/GPRC5A/ALK	8
GO:0008201	MF	GO:0008201	heparin binding	10/486	174/18496	0.016891774	0.295389482	0.269903648	NRP1/LAMC2/LIPC/NAV2/FSTL1/FGFR1/COL5A1/ALK/ADAMTS1/ADAMTS8	10
GO:0030695	MF	GO:0030695	GTPase regulator activity	21/486	486/18496	0.018327064	0.297695317	0.272010538	ARHGAP11B/SYDE1/CCDC88A/SERGEF/BCR/DAB2IP/TIAM2/DENND5B/RCBTB2/RALGDS/NRP1/RAB3IP/ARHGEF7/ARHGAP10/LLGL2/ARHGEF4/KALRN/RGL4/SH2D3C/PTGIR/ARHGEF25	21
GO:0060589	MF	GO:0060589	nucleoside-triphosphatase regulator activity	21/486	486/18496	0.018327064	0.297695317	0.272010538	ARHGAP11B/SYDE1/CCDC88A/SERGEF/BCR/DAB2IP/TIAM2/DENND5B/RCBTB2/RALGDS/NRP1/RAB3IP/ARHGEF7/ARHGAP10/LLGL2/ARHGEF4/KALRN/RGL4/SH2D3C/PTGIR/ARHGEF25	21
GO:0017080	MF	GO:0017080	sodium channel regulator activity	4/486	39/18496	0.018738106	0.297695317	0.272010538	CAV3/NEDD4L/NEDD4/PTPN3	4
GO:0050321	MF	GO:0050321	tau-protein kinase activity	3/486	22/18496	0.019155991	0.297695317	0.272010538	ROCK1/SIK3/ROCK2	3
GO:0045309	MF	GO:0045309	protein phosphorylated amino acid binding	5/486	59/18496	0.019206149	0.297695317	0.272010538	SHF/NEDD4/ABL1/PTPN3/SH2D3C	5
GO:0003950	MF	GO:0003950	NAD+ ADP-ribosyltransferase activity	3/486	23/18496	0.021608889	0.3064631	0.280021848	PARP9/PARP15/PARP14	3
GO:1990404	MF	GO:1990404	NAD+-protein ADP-ribosyltransferase activity	3/486	23/18496	0.021608889	0.3064631	0.280021848	PARP9/PARP15/PARP14	3
GO:0035035	MF	GO:0035035	histone acetyltransferase binding	3/486	24/18496	0.024225154	0.3064631	0.280021848	PCNA/STAT1/MYOCD	3
GO:0050431	MF	GO:0050431	transforming growth factor beta binding	3/486	24/18496	0.024225154	0.3064631	0.280021848	LTBP4/TSKU/VASN	3
GO:0140416	MF	GO:0140416	transcription regulator inhibitor activity	3/486	24/18496	0.024225154	0.3064631	0.280021848	SIN3A/SMAD7/ID2	3
GO:0019209	MF	GO:0019209	kinase activator activity	8/486	133/18496	0.024303645	0.3064631	0.280021848	MOB2/EGFR/DAB2IP/CAB39L/IL6ST/CCND2/GPRC5A/ALK	8
GO:0042562	MF	GO:0042562	hormone binding	6/486	85/18496	0.024423453	0.3064631	0.280021848	ATP1A1/EGFR/CMKLR1/GHR/VIPR2/SLC40A1	6
GO:0008237	MF	GO:0008237	metallopeptidase activity	10/486	185/18496	0.024663039	0.3064631	0.280021848	OMA1/ADAM33/ADAM12/VASH1/MMP16/LTA4H/ADAMTS4/ADAMTS1/ADAMTS8/MMP1	10
GO:0099106	MF	GO:0099106	ion channel regulator activity	8/486	134/18496	0.025277403	0.3064631	0.280021848	CAV3/NEDD4L/NEDD4/PTPN3/KCNAB1/PRKCZ/PACSIN3/KCNIP3	8
GO:0005539	MF	GO:0005539	glycosaminoglycan binding	12/486	240/18496	0.025304737	0.3064631	0.280021848	LTBP4/NRP1/DPYSL3/LAMC2/LIPC/NAV2/FSTL1/FGFR1/COL5A1/ALK/ADAMTS1/ADAMTS8	12
GO:0016653	MF	GO:0016653	oxidoreductase activity, acting on NAD(P)H, heme protein as acceptor	2/486	10/18496	0.026963728	0.3064631	0.280021848	CYB5R2/CYB5R4	2
GO:0016884	MF	GO:0016884	carbon-nitrogen ligase activity, with glutamine as amido-N-donor	2/486	10/18496	0.026963728	0.3064631	0.280021848	CAD/ASNS	2
GO:0030023	MF	GO:0030023	extracellular matrix constituent conferring elasticity	2/486	10/18496	0.026963728	0.3064631	0.280021848	ELN/FBLN5	2
GO:0036312	MF	GO:0036312	phosphatidylinositol 3-kinase regulatory subunit binding	2/486	10/18496	0.026963728	0.3064631	0.280021848	FBXL2/DAB2IP	2
GO:0003707	MF	GO:0003707	nuclear steroid receptor activity	3/486	25/18496	0.027004633	0.3064631	0.280021848	RXRA/NR4A3/NR1D1	3
GO:0070412	MF	GO:0070412	R-SMAD binding	3/486	25/18496	0.027004633	0.3064631	0.280021848	SMAD3/PMEPA1/MYOCD	3
GO:0042578	MF	GO:0042578	phosphoric ester hydrolase activity	16/486	358/18496	0.027910654	0.3064631	0.280021848	NT5M/ATP1A1/MTMR2/PLCD1/PDE1B/PTPN3/PPP1R3B/PPM1J/PPM1B/INPP5A/CAMK2G/MPPED2/DUSP6/NT5DC3/TNS1/PDE8B	16
GO:0019902	MF	GO:0019902	phosphatase binding	10/486	189/18496	0.028041947	0.3064631	0.280021848	TRAF3/FBXL2/EGFR/DAB2IP/CRY1/GHR/PPP1R3B/SMAD3/MET/STAT1	10
GO:0004713	MF	GO:0004713	protein tyrosine kinase activity	8/486	138/18496	0.029444892	0.3064631	0.280021848	BCR/EGFR/NRP1/ABL1/EPHA4/FGFR1/MET/ALK	8
GO:0019843	MF	GO:0019843	rRNA binding	5/486	66/18496	0.029584899	0.3064631	0.280021848	NOL12/TST/DDX28/SBDS/NGRN	5
GO:1990841	MF	GO:1990841	promoter-specific chromatin binding	5/486	66/18496	0.029584899	0.3064631	0.280021848	DNMT1/FOXC2/NDN/SMAD3/STAT1	5
GO:0005160	MF	GO:0005160	transforming growth factor beta receptor binding	3/486	26/18496	0.029946804	0.3064631	0.280021848	SMAD7/SMAD3/FERMT2	3
GO:0030674	MF	GO:0030674	protein-macromolecule adaptor activity	18/486	421/18496	0.030169674	0.3064631	0.280021848	UBXN8/NAPG/TJP2/SMAD7/NDC80/FBXL2/DAB2IP/MYH9/HIP1R/ZDHHC11/STON1/SUN1/DLG5/XK/FSCN1/GRB14/SOCS2/SORBS1	18
GO:0016247	MF	GO:0016247	channel regulator activity	8/486	139/18496	0.030556438	0.3064631	0.280021848	CAV3/NEDD4L/NEDD4/PTPN3/KCNAB1/PRKCZ/PACSIN3/KCNIP3	8
GO:0045296	MF	GO:0045296	cadherin binding	15/486	334/18496	0.031401059	0.306813246	0.280341784	EMD/PRDX1/TJP2/EGFR/DAB2IP/MYH9/MPRIP/TRIM25/SPTBN1/CNN3/STAT1/FSCN1/VASN/GPRC5A/CDH3	15
GO:0005201	MF	GO:0005201	extracellular matrix structural constituent	9/486	166/18496	0.031550472	0.306813246	0.280341784	LTBP4/LAMC2/FMOD/COL24A1/COL5A1/TGFBI/COL1A1/ELN/FBLN5	9
GO:0034713	MF	GO:0034713	type I transforming growth factor beta receptor binding	2/486	11/18496	0.032390841	0.306813246	0.280341784	SMAD7/FERMT2	2
GO:0050998	MF	GO:0050998	nitric-oxide synthase binding	2/486	11/18496	0.032390841	0.306813246	0.280341784	CAV3/DMD	2
GO:0019903	MF	GO:0019903	protein phosphatase binding	8/486	142/18496	0.03406301	0.318232501	0.290775799	TRAF3/FBXL2/EGFR/DAB2IP/GHR/PPP1R3B/MET/STAT1	8
GO:0001784	MF	GO:0001784	phosphotyrosine residue binding	4/486	47/18496	0.034539225	0.318320965	0.290856631	SHF/ABL1/PTPN3/SH2D3C	4
GO:0051393	MF	GO:0051393	alpha-actinin binding	3/486	28/18496	0.036315459	0.322645179	0.294807757	CACNA1C/LDB3/KCNA5	3
GO:0019955	MF	GO:0019955	cytokine binding	8/486	145/18496	0.03783319	0.322645179	0.294807757	LTBP4/IL6ST/NRP1/GHR/OSMR/IL27RA/TSKU/VASN	8
GO:0008179	MF	GO:0008179	adenylate cyclase binding	2/486	12/18496	0.038204355	0.322645179	0.294807757	GRIA1/AKAP12	2
GO:0017154	MF	GO:0017154	semaphorin receptor activity	2/486	12/18496	0.038204355	0.322645179	0.294807757	NRP1/MET	2
GO:0017166	MF	GO:0017166	vinculin binding	2/486	12/18496	0.038204355	0.322645179	0.294807757	DMD/ACTN1	2
GO:0097493	MF	GO:0097493	structural molecule activity conferring elasticity	2/486	12/18496	0.038204355	0.322645179	0.294807757	ELN/FBLN5	2
GO:0015026	MF	GO:0015026	coreceptor activity	4/486	49/18496	0.039403387	0.322645179	0.294807757	LRP5/IL6ST/NRP1/CSPG4	4
GO:0016763	MF	GO:0016763	pentosyltransferase activity	4/486	49/18496	0.039403387	0.322645179	0.294807757	PARP9/PARP15/LACC1/PARP14	4
GO:0017046	MF	GO:0017046	peptide hormone binding	4/486	49/18496	0.039403387	0.322645179	0.294807757	CMKLR1/GHR/VIPR2/SLC40A1	4
GO:0001968	MF	GO:0001968	fibronectin binding	3/486	29/18496	0.039739289	0.322645179	0.294807757	SDC4/CTSK/FSTL3	3
GO:0015631	MF	GO:0015631	tubulin binding	16/486	379/18496	0.043331159	0.3456277	0.315807375	EMD/DST/MID2/SYT11/CCDC88A/CAV3/CDK5RAP2/ARHGEF7/SBDS/NDN/DYNC1I1/CNN3/MAP6/MX1/MAP1B/MTUS2	16
GO:0005172	MF	GO:0005172	vascular endothelial growth factor receptor binding	2/486	13/18496	0.044380306	0.3456277	0.315807375	CCDC88A/DAB2IP	2
GO:0008253	MF	GO:0008253	5'-nucleotidase activity	2/486	13/18496	0.044380306	0.3456277	0.315807375	NT5M/NT5DC3	2
GO:0017022	MF	GO:0017022	myosin binding	5/486	74/18496	0.045103908	0.3456277	0.315807375	RAB27A/DMD/LLGL2/GRIA1/LARP6	5
GO:0019003	MF	GO:0019003	GDP binding	5/486	74/18496	0.045103908	0.3456277	0.315807375	RAB27A/RAP2A/DIRAS3/RAB9B/RHOB	5
GO:0051018	MF	GO:0051018	protein kinase A binding	4/486	52/18496	0.047394228	0.359142925	0.328156523	GRIA1/AKAP12/RYR2/DACT3	4
GO_brown
	ONTOLOGY	ID	Description	GeneRatio	BgRatio	pvalue	p.adjust	qvalue	geneID	Count
GO:0010927	BP	GO:0010927	cellular component assembly involved in morphogenesis	8/191	128/18870	4.83E-05	0.049482963	0.04652756	ITGB1/OBSL1/DAG1/TPM1/CFL2/CSRP2/MYL9/PLN	8
GO:0031589	BP	GO:0031589	cell-substrate adhesion	13/191	356/18870	7.18E-05	0.049482963	0.04652756	CALR/PARVA/ITGB1/DAG1/ANTXR1/DLC1/TMEM8B/ITGA1/NTN4/ITGA10/ANGPT1/FLNA/LIMS2	13
GO:0030239	BP	GO:0030239	myofibril assembly	6/191	71/18870	8.25E-05	0.049482963	0.04652756	ITGB1/OBSL1/TPM1/CFL2/CSRP2/MYL9	6
GO:0070252	BP	GO:0070252	actin-mediated cell contraction	7/191	105/18870	9.62E-05	0.049482963	0.04652756	PARVA/SNTA1/KCNJ3/FGF13/FLNA/TPM1/PLN	7
GO:0055002	BP	GO:0055002	striated muscle cell development	6/191	73/18870	9.64E-05	0.049482963	0.04652756	ITGB1/OBSL1/TPM1/CFL2/CSRP2/MYL9	6
GO:1903036	BP	GO:1903036	positive regulation of response to wounding	6/191	77/18870	0.000129826	0.055543786	0.052226396	ITGB1/PRDX2/SCARF1/MYLK/SMOC2/FLNA	6
GO:0001503	BP	GO:0001503	ossification	14/191	444/18870	0.000178871	0.065594392	0.061676723	TUFT1/PKDCC/MGP/RRAS2/HOXA2/IGFBP5/ROR2/SLC24A3/THRA/BMPR1A/ID4/ASPN/YAP1/ZBTB16	14
GO:0003012	BP	GO:0003012	muscle system process	14/191	452/18870	0.00021487	0.068946408	0.064828538	GAMT/REM1/DAG1/PTGER3/SNTA1/IGFBP5/MYLK/KCNJ3/FBXO32/FGF13/FLNA/TPM1/MYL9/PLN	14
GO:0030282	BP	GO:0030282	bone mineralization	7/191	123/18870	0.000257667	0.073492403	0.06910302	TUFT1/PKDCC/MGP/ROR2/SLC24A3/BMPR1A/ASPN	7
GO:0061351	BP	GO:0061351	neural precursor cell proliferation	8/191	166/18870	0.000293875	0.075437639	0.070932076	ITGB1/FZD6/TRNP1/RORA/FGF13/FLNA/LIMS2/ID4	8
GO:0030048	BP	GO:0030048	actin filament-based movement	7/191	133/18870	0.000414667	0.096768264	0.090988715	PARVA/SNTA1/KCNJ3/FGF13/FLNA/TPM1/PLN	7
GO:0034446	BP	GO:0034446	substrate adhesion-dependent cell spreading	6/191	100/18870	0.000538783	0.113267416	0.106502444	CALR/PARVA/ANTXR1/NTN4/FLNA/LIMS2	6
GO:0014912	BP	GO:0014912	negative regulation of smooth muscle cell migration	4/191	38/18870	0.000573618	0.113267416	0.106502444	TRIB1/IGFBP5/BMPR1A/TPM1	4
GO:0021535	BP	GO:0021535	cell migration in hindbrain	3/191	17/18870	0.000625229	0.114640256	0.10779329	TTBK2/ITGB1/FLNA	3
GO:0048662	BP	GO:0048662	negative regulation of smooth muscle cell proliferation	5/191	70/18870	0.00071634	0.122589675	0.115267925	TRIB1/NDRG2/IGFBP5/TPM1/OGN	5
GO:0006936	BP	GO:0006936	muscle contraction	11/191	351/18870	0.000928634	0.137607565	0.129388861	GAMT/REM1/PTGER3/SNTA1/MYLK/KCNJ3/FGF13/FLNA/TPM1/MYL9/PLN	11
GO:0035329	BP	GO:0035329	hippo signaling	4/191	44/18870	0.001006246	0.137607565	0.129388861	WTIP/IQCJ-SCHIP1/SCHIP1/YAP1	4
GO:0086003	BP	GO:0086003	cardiac muscle cell contraction	5/191	76/18870	0.00104138	0.137607565	0.129388861	SNTA1/KCNJ3/FGF13/FLNA/PLN	5
GO:0045214	BP	GO:0045214	sarcomere organization	4/191	45/18870	0.001095765	0.137607565	0.129388861	ITGB1/TPM1/CFL2/CSRP2	4
GO:0030902	BP	GO:0030902	hindbrain development	7/191	157/18870	0.001108708	0.137607565	0.129388861	TTBK2/ITGB1/TRNP1/RORA/DLC1/HOXA2/FLNA	7
GO:0051146	BP	GO:0051146	striated muscle cell differentiation	10/191	305/18870	0.001125734	0.137607565	0.129388861	CALR/ITGB1/OBSL1/TANC1/IGFBP5/BMPR1A/TPM1/CFL2/CSRP2/MYL9	10
GO:0042692	BP	GO:0042692	muscle cell differentiation	12/191	419/18870	0.00119562	0.13950714	0.131174982	CALR/ITGB1/OBSL1/RORA/TANC1/IGFBP5/BMPR1A/TPM1/CFL2/ZEB1/CSRP2/MYL9	12
GO:0051216	BP	GO:0051216	cartilage development	8/191	207/18870	0.001252876	0.139831902	0.131480348	PKDCC/BGN/MGP/THRA/BMPR1A/ZEB1/OGN/ZBTB16	8
GO:0022612	BP	GO:0022612	gland morphogenesis	6/191	122/18870	0.001521678	0.162021672	0.15234482	DAG1/NTN4/IGFBP5/LIMS2/ID4/PGR	6
GO:0060537	BP	GO:0060537	muscle tissue development	12/191	433/18870	0.001577928	0.162021672	0.15234482	CALR/ITGB1/OBSL1/IGFBP5/MYLK/BMPR1A/TPM1/CFL2/CSRP2/YAP1/HLF/PLN	12
GO:0036315	BP	GO:0036315	cellular response to sterol	3/191	25/18870	0.001992552	0.196401509	0.184671298	DAG1/RORA/LRP6	3
GO:0031214	BP	GO:0031214	biomineral tissue development	7/191	175/18870	0.002065774	0.196401509	0.184671298	TUFT1/PKDCC/MGP/ROR2/SLC24A3/BMPR1A/ASPN	7
GO:0035330	BP	GO:0035330	regulation of hippo signaling	3/191	26/18870	0.002235791	0.204974083	0.192731869	WTIP/IQCJ-SCHIP1/SCHIP1	3
GO:0009065	BP	GO:0009065	glutamine family amino acid catabolic process	3/191	27/18870	0.00249667	0.217824488	0.204814775	GLS/DDAH1/ADHFE1	3
GO:0061448	BP	GO:0061448	connective tissue development	9/191	285/18870	0.00254567	0.217824488	0.204814775	PKDCC/BGN/MGP/THRA/BMPR1A/ID4/ZEB1/OGN/ZBTB16	9
GO:0002675	BP	GO:0002675	positive regulation of acute inflammatory response	3/191	28/18870	0.002775609	0.221701931	0.208460635	FFAR2/OSM/PTGER3	3
GO:0006941	BP	GO:0006941	striated muscle contraction	7/191	186/18870	0.002906764	0.221701931	0.208460635	REM1/SNTA1/KCNJ3/FGF13/FLNA/TPM1/PLN	7
GO:0014909	BP	GO:0014909	smooth muscle cell migration	5/191	96/18870	0.002929515	0.221701931	0.208460635	TRIB1/PARVA/IGFBP5/BMPR1A/TPM1	5
GO:0060048	BP	GO:0060048	cardiac muscle contraction	6/191	139/18870	0.002936449	0.221701931	0.208460635	SNTA1/KCNJ3/FGF13/FLNA/TPM1/PLN	6
GO:0030324	BP	GO:0030324	lung development	7/191	188/18870	0.003084351	0.226215121	0.212704272	PKDCC/DAG1/IGFBP5/THRA/BMPR1A/PGR/YAP1	7
GO:0045599	BP	GO:0045599	negative regulation of fat cell differentiation	4/191	61/18870	0.003385289	0.236162665	0.222057693	RORA/RUNX1T1/ID4/YAP1	4
GO:0030323	BP	GO:0030323	respiratory tube development	7/191	192/18870	0.003464331	0.236162665	0.222057693	PKDCC/DAG1/IGFBP5/THRA/BMPR1A/PGR/YAP1	7
GO:0090303	BP	GO:0090303	positive regulation of wound healing	4/191	62/18870	0.003590565	0.236162665	0.222057693	ITGB1/PRDX2/MYLK/SMOC2	4
GO:0033002	BP	GO:0033002	muscle cell proliferation	8/191	247/18870	0.003747294	0.236162665	0.222057693	TRIB1/NDRG2/IGFBP5/ANGPT1/BMPR1A/TPM1/YAP1/OGN	8
GO:0090257	BP	GO:0090257	regulation of muscle system process	8/191	247/18870	0.003747294	0.236162665	0.222057693	REM1/DAG1/IGFBP5/FBXO32/FGF13/TPM1/MYL9/PLN	8
GO:0055001	BP	GO:0055001	muscle cell development	7/191	195/18870	0.003771979	0.236162665	0.222057693	ITGB1/OBSL1/BMPR1A/TPM1/CFL2/CSRP2/MYL9	7
GO:0042060	BP	GO:0042060	wound healing	11/191	423/18870	0.003977094	0.243076216	0.228558326	ITGB1/PRDX2/FZD6/DAG1/MYLK/SMOC2/FLNA/TPM1/AQP1/YAP1/MYL9	11
GO:0035332	BP	GO:0035332	positive regulation of hippo signaling	2/191	10/18870	0.004347753	0.253981253	0.238812053	IQCJ-SCHIP1/SCHIP1	2
GO:1990806	BP	GO:1990806	ligand-gated ion channel signaling pathway	3/191	33/18870	0.004454592	0.253981253	0.238812053	ITPR1/FFAR2/GRIA2	3
GO:0003015	BP	GO:0003015	heart process	8/191	255/18870	0.004534949	0.253981253	0.238812053	SNTA1/KCNJ3/THRA/FGF13/FLNA/TPM1/YAP1/PLN	8
GO:0014812	BP	GO:0014812	muscle cell migration	5/191	110/18870	0.005238693	0.253981253	0.238812053	TRIB1/PARVA/IGFBP5/BMPR1A/TPM1	5
GO:0036314	BP	GO:0036314	response to sterol	3/191	35/18870	0.005265287	0.253981253	0.238812053	DAG1/RORA/LRP6	3
GO:0042045	BP	GO:0042045	epithelial fluid transport	2/191	11/18870	0.005278663	0.253981253	0.238812053	ITPR1/AQP1	2
GO:0050847	BP	GO:0050847	progesterone receptor signaling pathway	2/191	11/18870	0.005278663	0.253981253	0.238812053	PGR/YAP1	2
GO:0098696	BP	GO:0098696	regulation of neurotransmitter receptor localization to postsynaptic specialization membrane	2/191	11/18870	0.005278663	0.253981253	0.238812053	IQSEC2/DAG1	2
GO:0099624	BP	GO:0099624	atrial cardiac muscle cell membrane repolarization	2/191	11/18870	0.005278663	0.253981253	0.238812053	KCNJ3/FLNA	2
GO:1901998	BP	GO:1901998	toxin transport	2/191	11/18870	0.005278663	0.253981253	0.238812053	RAB40B/LRP6	2
GO:0008016	BP	GO:0008016	regulation of heart contraction	7/191	208/18870	0.005351109	0.253981253	0.238812053	SNTA1/KCNJ3/THRA/FGF13/FLNA/TPM1/PLN	7
GO:0031032	BP	GO:0031032	actomyosin structure organization	7/191	208/18870	0.005351109	0.253981253	0.238812053	ITGB1/OBSL1/DLC1/TPM1/CFL2/CSRP2/MYL9	7
GO:0007229	BP	GO:0007229	integrin-mediated signaling pathway	5/191	111/18870	0.005441749	0.253981253	0.238812053	ITGB1/ITGA1/ITGA10/FLNA/LIMS2	5
GO:0071711	BP	GO:0071711	basement membrane organization	3/191	36/18870	0.005701674	0.261360667	0.245750727	ITGB1/DAG1/NTN4	3
GO:0060541	BP	GO:0060541	respiratory system development	7/191	214/18870	0.006227956	0.270556077	0.254396934	PKDCC/DAG1/IGFBP5/THRA/BMPR1A/PGR/YAP1	7
GO:0014854	BP	GO:0014854	response to inactivity	2/191	12/18870	0.006292402	0.270556077	0.254396934	DAG1/FBXO32	2
GO:2001046	BP	GO:2001046	positive regulation of integrin-mediated signaling pathway	2/191	12/18870	0.006292402	0.270556077	0.254396934	FLNA/LIMS2	2
GO:0051494	BP	GO:0051494	negative regulation of cytoskeleton organization	6/191	163/18870	0.006366855	0.270556077	0.254396934	ADD1/TTBK2/DLC1/FGF13/IQCJ-SCHIP1/MAP2	6
GO:0045665	BP	GO:0045665	negative regulation of neuron differentiation	4/191	73/18870	0.006429264	0.270556077	0.254396934	CALR/ITGB1/HOXA2/ID4	4
GO:0031111	BP	GO:0031111	negative regulation of microtubule polymerization or depolymerization	3/191	38/18870	0.006637876	0.27482949	0.258415115	TTBK2/FGF13/MAP2	3
GO:0099622	BP	GO:0099622	cardiac muscle cell membrane repolarization	3/191	39/18870	0.007138186	0.283651227	0.266709968	SNTA1/KCNJ3/FLNA	3
GO:0014874	BP	GO:0014874	response to stimulus involved in regulation of muscle adaptation	2/191	13/18870	0.007387214	0.283651227	0.266709968	DAG1/FBXO32	2
GO:0048680	BP	GO:0048680	positive regulation of axon regeneration	2/191	13/18870	0.007387214	0.283651227	0.266709968	SCARF1/FLNA	2
GO:0070572	BP	GO:0070572	positive regulation of neuron projection regeneration	2/191	13/18870	0.007387214	0.283651227	0.266709968	SCARF1/FLNA	2
GO:0086001	BP	GO:0086001	cardiac muscle cell action potential	4/191	76/18870	0.007403441	0.283651227	0.266709968	SNTA1/KCNJ3/FGF13/FLNA	4
GO:0048660	BP	GO:0048660	regulation of smooth muscle cell proliferation	6/191	171/18870	0.007981882	0.30131604	0.283319739	TRIB1/NDRG2/IGFBP5/BMPR1A/TPM1/OGN	6
GO:0043244	BP	GO:0043244	regulation of protein-containing complex disassembly	5/191	123/18870	0.008329465	0.304324308	0.286148335	ADD1/TTBK2/TOM1/FGF13/CFL2	5
GO:1903034	BP	GO:1903034	regulation of response to wounding	6/191	173/18870	0.008427846	0.304324308	0.286148335	ITGB1/PRDX2/SCARF1/MYLK/SMOC2/FLNA	6
GO:0031665	BP	GO:0031665	negative regulation of lipopolysaccharide-mediated signaling pathway	2/191	14/18870	0.008561374	0.304324308	0.286148335	TRIB1/PRDX2	2
GO:0071472	BP	GO:0071472	cellular response to salt stress	2/191	14/18870	0.008561374	0.304324308	0.286148335	AQP1/EFHD1	2
GO:1900026	BP	GO:1900026	positive regulation of substrate adhesion-dependent cell spreading	3/191	42/18870	0.008770626	0.304324308	0.286148335	CALR/FLNA/LIMS2	3
GO:0140694	BP	GO:0140694	non-membrane-bounded organelle assembly	10/191	408/18870	0.00882981	0.304324308	0.286148335	ITGB1/OBSL1/MAP9/MRTO4/PLA2G4C/FLNA/TPM1/CFL2/CSRP2/MYL9	10
GO:0048659	BP	GO:0048659	smooth muscle cell proliferation	6/191	175/18870	0.008891439	0.304324308	0.286148335	TRIB1/NDRG2/IGFBP5/BMPR1A/TPM1/OGN	6
GO:0010763	BP	GO:0010763	positive regulation of fibroblast migration	2/191	15/18870	0.00981318	0.318866234	0.299821736	ITGB1/AQP1	2
GO:0015670	BP	GO:0015670	carbon dioxide transport	2/191	15/18870	0.00981318	0.318866234	0.299821736	AQP1/HBA2	2
GO:0016322	BP	GO:0016322	neuron remodeling	2/191	15/18870	0.00981318	0.318866234	0.299821736	SCARF1/NTN4	2
GO:0048368	BP	GO:0048368	lateral mesoderm development	2/191	15/18870	0.00981318	0.318866234	0.299821736	BMPR1A/YAP1	2
GO:1990778	BP	GO:1990778	protein localization to cell periphery	9/191	353/18870	0.010013025	0.321292954	0.302103517	RAB40B/IQSEC2/PREPL/PKDCC/ITGB1/DAG1/LRP6/FGF13/FLNA	9
GO:0007517	BP	GO:0007517	muscle organ development	9/191	354/18870	0.01018711	0.322843348	0.303561313	ITGB1/DAG1/MYLK/FHL1/BMPR1A/TPM1/CFL2/TAGLN/HLF	9
GO:0010595	BP	GO:0010595	positive regulation of endothelial cell migration	5/191	130/18870	0.010431435	0.326554806	0.307051103	CALR/AKT3/GPI/ANGPT1/SMOC2	5
GO:0045651	BP	GO:0045651	positive regulation of macrophage differentiation	2/191	16/18870	0.011140956	0.334536845	0.314556409	TRIB1/ROR2	2
GO:0005978	BP	GO:0005978	glycogen biosynthetic process	3/191	46/18870	0.011261145	0.334536845	0.314556409	AGL/PPP1CB/PPP1R3C	3
GO:0009250	BP	GO:0009250	glucan biosynthetic process	3/191	46/18870	0.011261145	0.334536845	0.314556409	AGL/PPP1CB/PPP1R3C	3
GO:0085029	BP	GO:0085029	extracellular matrix assembly	3/191	46/18870	0.011261145	0.334536845	0.314556409	DAG1/ANTXR1/NTN4	3
GO:1901879	BP	GO:1901879	regulation of protein depolymerization	4/191	86/18870	0.011338023	0.334536845	0.314556409	ADD1/TTBK2/FGF13/CFL2	4
GO:0021575	BP	GO:0021575	hindbrain morphogenesis	3/191	47/18870	0.011940907	0.347375075	0.326627867	TRNP1/RORA/DLC1	3
GO:0060047	BP	GO:0060047	heart contraction	7/191	243/18870	0.012043779	0.347375075	0.326627867	SNTA1/KCNJ3/THRA/FGF13/FLNA/TPM1/PLN	7
GO:0001574	BP	GO:0001574	ganglioside biosynthetic process	2/191	17/18870	0.012543053	0.352487232	0.331434697	ST3GAL2/ST6GALNAC5	2
GO:0014910	BP	GO:0014910	regulation of smooth muscle cell migration	4/191	89/18870	0.012736603	0.352487232	0.331434697	TRIB1/IGFBP5/BMPR1A/TPM1	4
GO:0022604	BP	GO:0022604	regulation of cell morphogenesis	7/191	247/18870	0.013078429	0.352487232	0.331434697	PARVA/OBSL1/DAG1/DLC1/WTIP/FBLIM1/TPM1	7
GO:0048738	BP	GO:0048738	cardiac muscle tissue development	7/191	247/18870	0.013078429	0.352487232	0.331434697	CALR/ITGB1/OBSL1/BMPR1A/TPM1/YAP1/PLN	7
GO:0045444	BP	GO:0045444	fat cell differentiation	7/191	248/18870	0.01334678	0.352487232	0.331434697	FFAR2/RORA/RUNX1T1/ID4/PRDM16/YAP1/ZBTB16	7
GO:0002673	BP	GO:0002673	regulation of acute inflammatory response	3/191	49/18870	0.013369907	0.352487232	0.331434697	FFAR2/OSM/PTGER3	3
GO:0048286	BP	GO:0048286	lung alveolus development	3/191	49/18870	0.013369907	0.352487232	0.331434697	PKDCC/IGFBP5/PGR	3
GO:0031345	BP	GO:0031345	negative regulation of cell projection organization	6/191	192/18870	0.013594859	0.352487232	0.331434697	PTPRG/MYLIP/FGF13/FLNA/MAP2/YAP1	6
GO:0005980	BP	GO:0005980	glycogen catabolic process	2/191	18/18870	0.014017846	0.352487232	0.331434697	AGL/PPP1CB	2
GO:0043116	BP	GO:0043116	negative regulation of vascular permeability	2/191	18/18870	0.014017846	0.352487232	0.331434697	DDAH1/ANGPT1	2
GO:0048339	BP	GO:0048339	paraxial mesoderm development	2/191	18/18870	0.014017846	0.352487232	0.331434697	BMPR1A/YAP1	2
GO:0008360	BP	GO:0008360	regulation of cell shape	5/191	140/18870	0.014025271	0.352487232	0.331434697	PARVA/DAG1/DLC1/FBLIM1/TPM1	5
GO:0010977	BP	GO:0010977	negative regulation of neuron projection development	5/191	140/18870	0.014025271	0.352487232	0.331434697	PTPRG/MYLIP/FGF13/FLNA/MAP2	5
GO:1904705	BP	GO:1904705	regulation of vascular associated smooth muscle cell proliferation	4/191	93/18870	0.014766206	0.352487232	0.331434697	NDRG2/IGFBP5/BMPR1A/TPM1	4
GO:0021695	BP	GO:0021695	cerebellar cortex development	3/191	51/18870	0.014892243	0.352487232	0.331434697	TTBK2/TRNP1/RORA	3
GO:0048732	BP	GO:0048732	gland development	10/191	443/18870	0.015029501	0.352487232	0.331434697	PRDX2/DAG1/NTN4/IGFBP5/DKK3/THRA/BMPR1A/LIMS2/ID4/PGR	10
GO:0001502	BP	GO:0001502	cartilage condensation	2/191	19/18870	0.015563737	0.352487232	0.331434697	MGP/THRA	2
GO:0008356	BP	GO:0008356	asymmetric cell division	2/191	19/18870	0.015563737	0.352487232	0.331434697	FGF13/ZBTB16	2
GO:0009251	BP	GO:0009251	glucan catabolic process	2/191	19/18870	0.015563737	0.352487232	0.331434697	AGL/PPP1CB	2
GO:0086014	BP	GO:0086014	atrial cardiac muscle cell action potential	2/191	19/18870	0.015563737	0.352487232	0.331434697	KCNJ3/FLNA	2
GO:0086026	BP	GO:0086026	atrial cardiac muscle cell to AV node cell signaling	2/191	19/18870	0.015563737	0.352487232	0.331434697	KCNJ3/FLNA	2
GO:0086066	BP	GO:0086066	atrial cardiac muscle cell to AV node cell communication	2/191	19/18870	0.015563737	0.352487232	0.331434697	KCNJ3/FLNA	2
GO:0031103	BP	GO:0031103	axon regeneration	3/191	52/18870	0.015688636	0.352487232	0.331434697	DAG1/SCARF1/FLNA	3
GO:0071470	BP	GO:0071470	cellular response to osmotic stress	3/191	52/18870	0.015688636	0.352487232	0.331434697	MYLK/AQP1/EFHD1	3
GO:1990874	BP	GO:1990874	vascular associated smooth muscle cell proliferation	4/191	95/18870	0.015853283	0.352487232	0.331434697	NDRG2/IGFBP5/BMPR1A/TPM1	4
GO:1903522	BP	GO:1903522	regulation of blood circulation	7/191	258/18870	0.016251689	0.352487232	0.331434697	SNTA1/KCNJ3/THRA/FGF13/FLNA/TPM1/PLN	7
GO:0045778	BP	GO:0045778	positive regulation of ossification	3/191	53/18870	0.016508609	0.352487232	0.331434697	PKDCC/BMPR1A/ZBTB16	3
GO:0086002	BP	GO:0086002	cardiac muscle cell action potential involved in contraction	3/191	53/18870	0.016508609	0.352487232	0.331434697	SNTA1/KCNJ3/FLNA	3
GO:0045598	BP	GO:0045598	regulation of fat cell differentiation	5/191	146/18870	0.01653879	0.352487232	0.331434697	RORA/RUNX1T1/ID4/YAP1/ZBTB16	5
GO:0030198	BP	GO:0030198	extracellular matrix organization	8/191	321/18870	0.016759893	0.352487232	0.331434697	MMP25/ITGB1/DAG1/ANTXR1/OLFML2B/COL14A1/NTN4/SMOC2	8
GO:0043062	BP	GO:0043062	extracellular structure organization	8/191	322/18870	0.017043029	0.352487232	0.331434697	MMP25/ITGB1/DAG1/ANTXR1/OLFML2B/COL14A1/NTN4/SMOC2	8
GO:0032332	BP	GO:0032332	positive regulation of chondrocyte differentiation	2/191	20/18870	0.01717915	0.352487232	0.331434697	PKDCC/ZBTB16	2
GO:0071397	BP	GO:0071397	cellular response to cholesterol	2/191	20/18870	0.01717915	0.352487232	0.331434697	DAG1/LRP6	2
GO:0071474	BP	GO:0071474	cellular hyperosmotic response	2/191	20/18870	0.01717915	0.352487232	0.331434697	AQP1/EFHD1	2
GO:0045229	BP	GO:0045229	external encapsulating structure organization	8/191	323/18870	0.017329602	0.352487232	0.331434697	MMP25/ITGB1/DAG1/ANTXR1/OLFML2B/COL14A1/NTN4/SMOC2	8
GO:0086009	BP	GO:0086009	membrane repolarization	3/191	54/18870	0.017352225	0.352487232	0.331434697	SNTA1/KCNJ3/FLNA	3
GO:0006470	BP	GO:0006470	protein dephosphorylation	6/191	203/18870	0.017432359	0.352487232	0.331434697	PTPRG/PPM1K/DLC1/ITGA1/PPP1CB/PTPN21	6
GO:0007224	BP	GO:0007224	smoothened signaling pathway	5/191	148/18870	0.017438987	0.352487232	0.331434697	RFX8/CC2D2A/TTBK2/KIF7/RORA	5
GO:0003007	BP	GO:0003007	heart morphogenesis	7/191	264/18870	0.018195806	0.35343161	0.332322671	PARVA/DAG1/DLC1/FLNA/BMPR1A/TPM1/YAP1	7
GO:0014706	BP	GO:0014706	striated muscle tissue development	7/191	264/18870	0.018195806	0.35343161	0.332322671	CALR/ITGB1/OBSL1/BMPR1A/TPM1/YAP1/PLN	7
GO:2000177	BP	GO:2000177	regulation of neural precursor cell proliferation	4/191	100/18870	0.018787029	0.35343161	0.332322671	ITGB1/FLNA/LIMS2/ID4	4
GO:0000272	BP	GO:0000272	polysaccharide catabolic process	2/191	21/18870	0.018862536	0.35343161	0.332322671	AGL/PPP1CB	2
GO:0006067	BP	GO:0006067	ethanol metabolic process	2/191	21/18870	0.018862536	0.35343161	0.332322671	ADH5/ADH1C	2
GO:0035024	BP	GO:0035024	negative regulation of Rho protein signal transduction	2/191	21/18870	0.018862536	0.35343161	0.332322671	ITGB1/DLC1	2
GO:0060445	BP	GO:0060445	branching involved in salivary gland morphogenesis	2/191	21/18870	0.018862536	0.35343161	0.332322671	DAG1/NTN4	2
GO:1901201	BP	GO:1901201	regulation of extracellular matrix assembly	2/191	21/18870	0.018862536	0.35343161	0.332322671	DAG1/ANTXR1	2
GO:1902683	BP	GO:1902683	regulation of receptor localization to synapse	2/191	21/18870	0.018862536	0.35343161	0.332322671	IQSEC2/DAG1	2
GO:2001044	BP	GO:2001044	regulation of integrin-mediated signaling pathway	2/191	21/18870	0.018862536	0.35343161	0.332322671	FLNA/LIMS2	2
GO:0042733	BP	GO:0042733	embryonic digit morphogenesis	3/191	57/18870	0.020025393	0.361734087	0.340129277	FZD6/BMPR1A/ZBTB16	3
GO:0002027	BP	GO:0002027	regulation of heart rate	4/191	102/18870	0.020048489	0.361734087	0.340129277	SNTA1/KCNJ3/TPM1/PLN	4
GO:0070167	BP	GO:0070167	regulation of biomineral tissue development	4/191	102/18870	0.020048489	0.361734087	0.340129277	PKDCC/MGP/BMPR1A/ASPN	4
GO:0015669	BP	GO:0015669	gas transport	2/191	22/18870	0.020612368	0.361734087	0.340129277	AQP1/HBA2	2
GO:0044241	BP	GO:0044241	lipid digestion	2/191	22/18870	0.020612368	0.361734087	0.340129277	AKR1C1/AQP1	2
GO:0072234	BP	GO:0072234	metanephric nephron tubule development	2/191	22/18870	0.020612368	0.361734087	0.340129277	AQP1/YAP1	2
GO:1902473	BP	GO:1902473	regulation of protein localization to synapse	2/191	22/18870	0.020612368	0.361734087	0.340129277	IQSEC2/DAG1	2
GO:1902644	BP	GO:1902644	tertiary alcohol metabolic process	2/191	22/18870	0.020612368	0.361734087	0.340129277	DKK3/AKR1C1	2
GO:0071214	BP	GO:0071214	cellular response to abiotic stimulus	8/191	334/18870	0.020714807	0.361734087	0.340129277	RAB11FIP5/CALR/DAG1/HABP4/MYLK/AQP1/EFHD1/YAP1	8
GO:0104004	BP	GO:0104004	cellular response to environmental stimulus	8/191	334/18870	0.020714807	0.361734087	0.340129277	RAB11FIP5/CALR/DAG1/HABP4/MYLK/AQP1/EFHD1/YAP1	8
GO:0031102	BP	GO:0031102	neuron projection regeneration	3/191	58/18870	0.020963998	0.363612049	0.341895077	DAG1/SCARF1/FLNA	3
GO:0016051	BP	GO:0016051	carbohydrate biosynthetic process	6/191	214/18870	0.021956919	0.378277931	0.355685029	AGL/ST3GAL2/GPI/ST6GALNAC5/PPP1CB/PPP1R3C	6
GO:0098743	BP	GO:0098743	cell aggregation	2/191	23/18870	0.022427143	0.383803172	0.360880271	MGP/THRA	2
GO:0034308	BP	GO:0034308	primary alcohol metabolic process	4/191	106/18870	0.02272506	0.386326025	0.363252445	DKK3/ADH5/AKR1C1/ADH1C	4
GO:0002011	BP	GO:0002011	morphogenesis of an epithelial sheet	3/191	60/18870	0.022912634	0.386952177	0.3638412	ITGB1/DAG1/FLNA	3
GO:0071805	BP	GO:0071805	potassium ion transmembrane transport	6/191	217/18870	0.023316482	0.389949466	0.366659473	ITGB1/KCNJ3/SLC24A3/FHL1/FLNA/AQP1	6
GO:0017015	BP	GO:0017015	regulation of transforming growth factor beta receptor signaling pathway	5/191	160/18870	0.023524146	0.389949466	0.366659473	LTBP1/DKK3/ASPN/ZEB1/PRDM16	5
GO:1900024	BP	GO:1900024	regulation of substrate adhesion-dependent cell spreading	3/191	61/18870	0.023922669	0.389949466	0.366659473	CALR/FLNA/LIMS2	3
GO:0070507	BP	GO:0070507	regulation of microtubule cytoskeleton organization	5/191	161/18870	0.024085708	0.389949466	0.366659473	TTBK2/MAP9/MPDZ/FGF13/MAP2	5
GO:0003148	BP	GO:0003148	outflow tract septum morphogenesis	2/191	24/18870	0.024305382	0.389949466	0.366659473	PARVA/BMPR1A	2
GO:0009651	BP	GO:0009651	response to salt stress	2/191	24/18870	0.024305382	0.389949466	0.366659473	AQP1/EFHD1	2
GO:0046716	BP	GO:0046716	muscle cell cellular homeostasis	2/191	24/18870	0.024305382	0.389949466	0.366659473	CFL2/PLN	2
GO:0071549	BP	GO:0071549	cellular response to dexamethasone stimulus	2/191	24/18870	0.024305382	0.389949466	0.366659473	FBXO32/AQP1	2
GO:1903844	BP	GO:1903844	regulation of cellular response to transforming growth factor beta stimulus	5/191	163/18870	0.025234617	0.398654001	0.374844124	LTBP1/DKK3/ASPN/ZEB1/PRDM16	5
GO:0050808	BP	GO:0050808	synapse organization	10/191	483/18870	0.025568791	0.398654001	0.374844124	ITGB1/DAG1/ARHGEF9/TANC1/SNTA1/ROR2/FGF13/STK38L/POTEF/FLNA	10
GO:2000179	BP	GO:2000179	positive regulation of neural precursor cell proliferation	3/191	63/18870	0.026014123	0.398654001	0.374844124	ITGB1/FLNA/ID4	3
GO:0045649	BP	GO:0045649	regulation of macrophage differentiation	2/191	25/18870	0.026245628	0.398654001	0.374844124	TRIB1/ROR2	2
GO:0072170	BP	GO:0072170	metanephric tubule development	2/191	25/18870	0.026245628	0.398654001	0.374844124	AQP1/YAP1	2
GO:0072243	BP	GO:0072243	metanephric nephron epithelium development	2/191	25/18870	0.026245628	0.398654001	0.374844124	AQP1/YAP1	2
GO:0086013	BP	GO:0086013	membrane repolarization during cardiac muscle cell action potential	2/191	25/18870	0.026245628	0.398654001	0.374844124	KCNJ3/FLNA	2
GO:0099633	BP	GO:0099633	protein localization to postsynaptic specialization membrane	2/191	25/18870	0.026245628	0.398654001	0.374844124	IQSEC2/DAG1	2
GO:0099645	BP	GO:0099645	neurotransmitter receptor localization to postsynaptic specialization membrane	2/191	25/18870	0.026245628	0.398654001	0.374844124	IQSEC2/DAG1	2
GO:0051235	BP	GO:0051235	maintenance of location	8/191	350/18870	0.026442374	0.399279847	0.375432592	CALR/PLIN3/ITPR1/FFAR2/LTBP1/PLA2G4C/FLNA/PLN	8
GO:1902904	BP	GO:1902904	negative regulation of supramolecular fiber organization	5/191	167/18870	0.027636662	0.414873161	0.390094584	ADD1/TTBK2/DLC1/FGF13/MAP2	5
GO:0007026	BP	GO:0007026	negative regulation of microtubule depolymerization	2/191	26/18870	0.028246447	0.421561805	0.396383745	TTBK2/FGF13	2
GO:0072659	BP	GO:0072659	protein localization to plasma membrane	7/191	290/18870	0.028522552	0.42322192	0.397944708	RAB40B/PREPL/PKDCC/ITGB1/LRP6/FGF13/FLNA	7
GO:0007179	BP	GO:0007179	transforming growth factor beta receptor signaling pathway	6/191	229/18870	0.029318223	0.428276092	0.402697016	LTBP1/DKK3/BMPR1A/ASPN/ZEB1/PRDM16	6
GO:0000271	BP	GO:0000271	polysaccharide biosynthetic process	3/191	66/18870	0.029329382	0.428276092	0.402697016	AGL/PPP1CB/PPP1R3C	3
GO:0051261	BP	GO:0051261	protein depolymerization	4/191	115/18870	0.029511664	0.428276092	0.402697016	ADD1/TTBK2/FGF13/CFL2	4
GO:0006937	BP	GO:0006937	regulation of muscle contraction	5/191	170/18870	0.029530529	0.428276092	0.402697016	REM1/FGF13/TPM1/MYL9/PLN	5
GO:0051897	BP	GO:0051897	positive regulation of phosphatidylinositol 3-kinase/protein kinase B signal transduction	5/191	171/18870	0.030179585	0.432302685	0.406483119	ITGB1/OSM/IGFBP5/ROR2/ANGPT1	5
GO:0006972	BP	GO:0006972	hyperosmotic response	2/191	27/18870	0.03030643	0.432302685	0.406483119	AQP1/EFHD1	2
GO:0046888	BP	GO:0046888	negative regulation of hormone secretion	3/191	67/18870	0.030481802	0.432302685	0.406483119	RAB11FIP5/FFAR2/OSM	3
GO:0071300	BP	GO:0071300	cellular response to retinoic acid	3/191	67/18870	0.030481802	0.432302685	0.406483119	HOXA2/AQP1/YAP1	3
GO:0051048	BP	GO:0051048	negative regulation of secretion	5/191	172/18870	0.030837576	0.434334229	0.408393327	RAB11FIP5/FFAR2/ATP9A/OSM/PTGER3	5
GO:0043523	BP	GO:0043523	regulation of neuron apoptotic process	6/191	232/18870	0.030963445	0.434334229	0.408393327	DNAJC5/GPI/SLC25A27/ITGA1/MAP3K11/ANGPT1	6
GO:0034394	BP	GO:0034394	protein localization to cell surface	3/191	68/18870	0.031657804	0.435774256	0.409747348	RAB11FIP5/ANGPT1/FLNA	3
GO:0010639	BP	GO:0010639	negative regulation of organelle organization	8/191	363/18870	0.031845619	0.435774256	0.409747348	ADD1/TMEM14A/TTBK2/DLC1/FGF13/IQCJ-SCHIP1/MAP2/YAP1	8
GO:0001573	BP	GO:0001573	ganglioside metabolic process	2/191	28/18870	0.032424185	0.435774256	0.409747348	ST3GAL2/ST6GALNAC5	2
GO:0031664	BP	GO:0031664	regulation of lipopolysaccharide-mediated signaling pathway	2/191	28/18870	0.032424185	0.435774256	0.409747348	TRIB1/PRDX2	2
GO:0060479	BP	GO:0060479	lung cell differentiation	2/191	28/18870	0.032424185	0.435774256	0.409747348	THRA/YAP1	2
GO:0060487	BP	GO:0060487	lung epithelial cell differentiation	2/191	28/18870	0.032424185	0.435774256	0.409747348	THRA/YAP1	2
GO:0099623	BP	GO:0099623	regulation of cardiac muscle cell membrane repolarization	2/191	28/18870	0.032424185	0.435774256	0.409747348	SNTA1/FLNA	2
GO:0099625	BP	GO:0099625	ventricular cardiac muscle cell membrane repolarization	2/191	28/18870	0.032424185	0.435774256	0.409747348	SNTA1/KCNJ3	2
GO:0010634	BP	GO:0010634	positive regulation of epithelial cell migration	5/191	176/18870	0.033559474	0.437972454	0.411814257	CALR/AKT3/GPI/ANGPT1/SMOC2	5
GO:0006081	BP	GO:0006081	cellular aldehyde metabolic process	3/191	70/18870	0.034080305	0.437972454	0.411814257	DKK3/ADH5/AKR1C1	3
GO:0009311	BP	GO:0009311	oligosaccharide metabolic process	3/191	70/18870	0.034080305	0.437972454	0.411814257	ST3GAL2/ST6GALNAC5/ST6GAL2	3
GO:0032922	BP	GO:0032922	circadian regulation of gene expression	3/191	70/18870	0.034080305	0.437972454	0.411814257	RORA/PPP1CB/ID4	3
GO:1901880	BP	GO:1901880	negative regulation of protein depolymerization	3/191	70/18870	0.034080305	0.437972454	0.411814257	ADD1/TTBK2/FGF13	3
GO:0016311	BP	GO:0016311	dephosphorylation	7/191	302/18870	0.03441255	0.437972454	0.411814257	PTPRG/INPP4B/PPM1K/DLC1/ITGA1/PPP1CB/PTPN21	7
GO:0009312	BP	GO:0009312	oligosaccharide biosynthetic process	2/191	29/18870	0.034598346	0.437972454	0.411814257	ST3GAL2/ST6GALNAC5	2
GO:0060037	BP	GO:0060037	pharyngeal system development	2/191	29/18870	0.034598346	0.437972454	0.411814257	HOXA2/BMPR1A	2
GO:0072012	BP	GO:0072012	glomerulus vasculature development	2/191	29/18870	0.034598346	0.437972454	0.411814257	ANGPT1/AQP1	2
GO:0072207	BP	GO:0072207	metanephric epithelium development	2/191	29/18870	0.034598346	0.437972454	0.411814257	AQP1/YAP1	2
GO:0030278	BP	GO:0030278	regulation of ossification	4/191	121/18870	0.034635141	0.437972454	0.411814257	PKDCC/MGP/BMPR1A/ZBTB16	4
GO:0051100	BP	GO:0051100	negative regulation of binding	4/191	121/18870	0.034635141	0.437972454	0.411814257	TTBK2/HABP4/MAP2/PLN	4
GO:0007160	BP	GO:0007160	cell-matrix adhesion	6/191	239/18870	0.035034183	0.439704028	0.413442412	ITGB1/DAG1/DLC1/TMEM8B/ITGA1/ITGA10	6
GO:0042391	BP	GO:0042391	regulation of membrane potential	9/191	440/18870	0.035509572	0.439704028	0.413442412	SLC25A27/TMEM25/SNTA1/KCNJ3/GRIA2/FGF13/FHL1/FLNA/PLN	9
GO:0006813	BP	GO:0006813	potassium ion transport	6/191	241/18870	0.036257704	0.439704028	0.413442412	ITGB1/KCNJ3/SLC24A3/FHL1/FLNA/AQP1	6
GO:0010811	BP	GO:0010811	positive regulation of cell-substrate adhesion	4/191	123/18870	0.036450661	0.439704028	0.413442412	CALR/DAG1/FLNA/LIMS2	4
GO:0030336	BP	GO:0030336	negative regulation of cell migration	8/191	373/18870	0.036485194	0.439704028	0.413442412	TRIB1/PTPRG/CALR/DAG1/DLC1/IGFBP5/BMPR1A/TPM1	8
GO:0006024	BP	GO:0006024	glycosaminoglycan biosynthetic process	3/191	72/18870	0.036596322	0.439704028	0.413442412	ST3GAL2/CHSY3/ANGPT1	3
GO:0071260	BP	GO:0071260	cellular response to mechanical stimulus	3/191	72/18870	0.036596322	0.439704028	0.413442412	DAG1/HABP4/AQP1	3
GO:0031114	BP	GO:0031114	regulation of microtubule depolymerization	2/191	30/18870	0.036827568	0.439704028	0.413442412	TTBK2/FGF13	2
GO:0048679	BP	GO:0048679	regulation of axon regeneration	2/191	30/18870	0.036827568	0.439704028	0.413442412	SCARF1/FLNA	2
GO:0060045	BP	GO:0060045	positive regulation of cardiac muscle cell proliferation	2/191	30/18870	0.036827568	0.439704028	0.413442412	BMPR1A/YAP1	2
GO:0060441	BP	GO:0060441	epithelial tube branching involved in lung morphogenesis	2/191	30/18870	0.036827568	0.439704028	0.413442412	DAG1/YAP1	2
GO:0070723	BP	GO:0070723	response to cholesterol	2/191	30/18870	0.036827568	0.439704028	0.413442412	DAG1/LRP6	2
GO:0016482	BP	GO:0016482	cytosolic transport	5/191	182/18870	0.037914981	0.447927231	0.421174478	AKTIP/PREPL/ATP9A/FLNA/MAP2	5
GO:0005979	BP	GO:0005979	regulation of glycogen biosynthetic process	2/191	31/18870	0.039110524	0.447927231	0.421174478	PPP1CB/PPP1R3C	2
GO:0010962	BP	GO:0010962	regulation of glucan biosynthetic process	2/191	31/18870	0.039110524	0.447927231	0.421174478	PPP1CB/PPP1R3C	2
GO:0042744	BP	GO:0042744	hydrogen peroxide catabolic process	2/191	31/18870	0.039110524	0.447927231	0.421174478	PRDX2/HBA2	2
GO:0061437	BP	GO:0061437	renal system vasculature development	2/191	31/18870	0.039110524	0.447927231	0.421174478	ANGPT1/AQP1	2
GO:0061440	BP	GO:0061440	kidney vasculature development	2/191	31/18870	0.039110524	0.447927231	0.421174478	ANGPT1/AQP1	2
GO:0086011	BP	GO:0086011	membrane repolarization during action potential	2/191	31/18870	0.039110524	0.447927231	0.421174478	KCNJ3/FLNA	2
GO:0006023	BP	GO:0006023	aminoglycan biosynthetic process	3/191	74/18870	0.039205193	0.447927231	0.421174478	ST3GAL2/CHSY3/ANGPT1	3
GO:0060415	BP	GO:0060415	muscle tissue morphogenesis	3/191	74/18870	0.039205193	0.447927231	0.421174478	MYLK/BMPR1A/TPM1	3
GO:2000027	BP	GO:2000027	regulation of animal organ morphogenesis	4/191	126/18870	0.039275303	0.447927231	0.421174478	PLEKHA4/FZD6/NTN4/BMPR1A	4
GO:0048863	BP	GO:0048863	stem cell differentiation	6/191	246/18870	0.039435744	0.447927231	0.421174478	ITGB1/OSM/LRP6/BMPR1A/SHC4/YAP1	6
GO:0045766	BP	GO:0045766	positive regulation of angiogenesis	5/191	185/18870	0.04021674	0.448909948	0.422098501	AKT3/ITGB1/DDAH1/SMOC2/AQP1	5
GO:1904018	BP	GO:1904018	positive regulation of vasculature development	5/191	185/18870	0.04021674	0.448909948	0.422098501	AKT3/ITGB1/DDAH1/SMOC2/AQP1	5
GO:0001707	BP	GO:0001707	mesoderm formation	3/191	75/18870	0.040544218	0.448909948	0.422098501	GPI/ITGB1/BMPR1A	3
GO:0051896	BP	GO:0051896	regulation of phosphatidylinositol 3-kinase/protein kinase B signal transduction	6/191	248/18870	0.040755046	0.448909948	0.422098501	ITGB1/DAG1/OSM/IGFBP5/ROR2/ANGPT1	6
GO:0007435	BP	GO:0007435	salivary gland morphogenesis	2/191	32/18870	0.041445913	0.448909948	0.422098501	DAG1/NTN4	2
GO:0010464	BP	GO:0010464	regulation of mesenchymal cell proliferation	2/191	32/18870	0.041445913	0.448909948	0.422098501	BMPR1A/ZEB1	2
GO:0048384	BP	GO:0048384	retinoic acid receptor signaling pathway	2/191	32/18870	0.041445913	0.448909948	0.422098501	CALR/THRA	2
GO:0060055	BP	GO:0060055	angiogenesis involved in wound healing	2/191	32/18870	0.041445913	0.448909948	0.422098501	DAG1/SMOC2	2
GO:0061036	BP	GO:0061036	positive regulation of cartilage development	2/191	32/18870	0.041445913	0.448909948	0.422098501	PKDCC/ZBTB16	2
GO:0070570	BP	GO:0070570	regulation of neuron projection regeneration	2/191	32/18870	0.041445913	0.448909948	0.422098501	SCARF1/FLNA	2
GO:1903649	BP	GO:1903649	regulation of cytoplasmic transport	2/191	32/18870	0.041445913	0.448909948	0.422098501	ATP9A/MAP2	2
GO:1904062	BP	GO:1904062	regulation of monoatomic cation transmembrane transport	7/191	315/18870	0.041651258	0.449238569	0.422407496	REM1/ITGB1/SNTA1/FGF13/FHL1/FLNA/PLN	7
GO:0005977	BP	GO:0005977	glycogen metabolic process	3/191	76/18870	0.041906168	0.450096792	0.42321446	AGL/PPP1CB/PPP1R3C	3
GO:0051224	BP	GO:0051224	negative regulation of protein transport	4/191	129/18870	0.042221735	0.451596643	0.424624732	RAB11FIP5/FFAR2/PKDCC/ANGPT1	4
GO:0048332	BP	GO:0048332	mesoderm morphogenesis	3/191	77/18870	0.043290935	0.461062652	0.433525377	GPI/ITGB1/BMPR1A	3
GO:0006536	BP	GO:0006536	glutamate metabolic process	2/191	33/18870	0.043832449	0.461062652	0.433525377	GLS/ADHFE1	2
GO:0045777	BP	GO:0045777	positive regulation of blood pressure	2/191	33/18870	0.043832449	0.461062652	0.433525377	ADH5/TPM1	2
GO:0055007	BP	GO:0055007	cardiac muscle cell differentiation	4/191	131/18870	0.044253698	0.461062652	0.433525377	CALR/ITGB1/OBSL1/BMPR1A	4
GO:2000146	BP	GO:2000146	negative regulation of cell motility	8/191	388/18870	0.044268075	0.461062652	0.433525377	TRIB1/PTPRG/CALR/DAG1/DLC1/IGFBP5/BMPR1A/TPM1	8
GO:0044042	BP	GO:0044042	glucan metabolic process	3/191	78/18870	0.044698407	0.461062652	0.433525377	AGL/PPP1CB/PPP1R3C	3
GO:1902903	BP	GO:1902903	regulation of supramolecular fiber organization	8/191	389/18870	0.044822983	0.461062652	0.433525377	ADD1/TTBK2/DLC1/FGF13/FLNA/TPM1/CFL2/MAP2	8
GO:0042476	BP	GO:0042476	odontogenesis	4/191	132/18870	0.045289971	0.461062652	0.433525377	TUFT1/BMPR1A/AQP1/ASPN	4
GO:0050767	BP	GO:0050767	regulation of neurogenesis	8/191	390/18870	0.045382464	0.461062652	0.433525377	ITGB1/OBSL1/DAG1/FGF13/BMPR1A/ID4/MAP2/YAP1	8
GO:0009064	BP	GO:0009064	glutamine family amino acid metabolic process	3/191	79/18870	0.046128467	0.461062652	0.433525377	GLS/DDAH1/ADHFE1	3
GO:0006688	BP	GO:0006688	glycosphingolipid biosynthetic process	2/191	34/18870	0.046268872	0.461062652	0.433525377	ST3GAL2/ST6GALNAC5	2
GO:0007431	BP	GO:0007431	salivary gland development	2/191	34/18870	0.046268872	0.461062652	0.433525377	DAG1/NTN4	2
GO:0045879	BP	GO:0045879	negative regulation of smoothened signaling pathway	2/191	34/18870	0.046268872	0.461062652	0.433525377	RFX8/KIF7	2
GO:0048333	BP	GO:0048333	mesodermal cell differentiation	2/191	34/18870	0.046268872	0.461062652	0.433525377	ITGB1/BMPR1A	2
GO:0071398	BP	GO:0071398	cellular response to fatty acid	2/191	34/18870	0.046268872	0.461062652	0.433525377	FFAR2/AKR1C1	2
GO:0086019	BP	GO:0086019	cell-cell signaling involved in cardiac conduction	2/191	34/18870	0.046268872	0.461062652	0.433525377	KCNJ3/FLNA	2
GO:0061041	BP	GO:0061041	regulation of wound healing	4/191	133/18870	0.04633976	0.461062652	0.433525377	ITGB1/PRDX2/MYLK/SMOC2	4
GO:1904950	BP	GO:1904950	negative regulation of establishment of protein localization	4/191	133/18870	0.04633976	0.461062652	0.433525377	RAB11FIP5/FFAR2/PKDCC/ANGPT1	4
GO:0001649	BP	GO:0001649	osteoblast differentiation	6/191	257/18870	0.047036216	0.464672989	0.436920084	RRAS2/HOXA2/IGFBP5/BMPR1A/ID4/YAP1	6
GO:0031109	BP	GO:0031109	microtubule polymerization or depolymerization	4/191	134/18870	0.047403057	0.464672989	0.436920084	TTBK2/MAP7D3/FGF13/MAP2	4
GO:0043242	BP	GO:0043242	negative regulation of protein-containing complex disassembly	3/191	80/18870	0.047580992	0.464672989	0.436920084	ADD1/TTBK2/FGF13	3
GO:0048844	BP	GO:0048844	artery morphogenesis	3/191	80/18870	0.047580992	0.464672989	0.436920084	AKT3/MYLK/BMPR1A	3
GO:0034389	BP	GO:0034389	lipid droplet organization	2/191	35/18870	0.048753938	0.464672989	0.436920084	PLIN3/PLA2G4C	2
GO:0051968	BP	GO:0051968	positive regulation of synaptic transmission, glutamatergic	2/191	35/18870	0.048753938	0.464672989	0.436920084	IQSEC2/ROR2	2
GO:0070633	BP	GO:0070633	transepithelial transport	2/191	35/18870	0.048753938	0.464672989	0.436920084	ITPR1/AQP1	2
GO:0086004	BP	GO:0086004	regulation of cardiac muscle cell contraction	2/191	35/18870	0.048753938	0.464672989	0.436920084	FGF13/PLN	2
GO:0086005	BP	GO:0086005	ventricular cardiac muscle cell action potential	2/191	35/18870	0.048753938	0.464672989	0.436920084	SNTA1/KCNJ3	2
GO:0006970	BP	GO:0006970	response to osmotic stress	3/191	81/18870	0.049055855	0.464672989	0.436920084	MYLK/AQP1/EFHD1	3
GO:0007405	BP	GO:0007405	neuroblast proliferation	3/191	81/18870	0.049055855	0.464672989	0.436920084	ITGB1/FGF13/ID4	3
GO:0030500	BP	GO:0030500	regulation of bone mineralization	3/191	81/18870	0.049055855	0.464672989	0.436920084	PKDCC/MGP/BMPR1A	3
GO:0048644	BP	GO:0048644	muscle organ morphogenesis	3/191	81/18870	0.049055855	0.464672989	0.436920084	MYLK/BMPR1A/TPM1	3
GO:0099173	BP	GO:0099173	postsynapse organization	5/191	196/18870	0.049372187	0.465324038	0.43753225	ARHGEF9/TANC1/ROR2/STK38L/POTEF	5
GO:0007498	BP	GO:0007498	mesoderm development	4/191	136/18870	0.049570119	0.465324038	0.43753225	GPI/ITGB1/BMPR1A/YAP1	4
GO:0051051	BP	GO:0051051	negative regulation of transport	9/191	469/18870	0.049668401	0.465324038	0.43753225	RAB11FIP5/REM1/FFAR2/PKDCC/ATP9A/OSM/PTGER3/ANGPT1/PLN	9
GO:0005925	CC	GO:0005925	focal adhesion	17/201	421/19886	1.42E-06	0.000304045	0.00027168	ADD1/TSPAN9/CALR/SNTB2/PARVA/ITGB1/DAG1/DLC1/ITGA1/RRAS2/PPP1CB/FBLIM1/FHL1/FLNA/LIMS2/CSRP2/NEXN	17
GO:0030055	CC	GO:0030055	cell-substrate junction	17/201	431/19886	1.96E-06	0.000304045	0.00027168	ADD1/TSPAN9/CALR/SNTB2/PARVA/ITGB1/DAG1/DLC1/ITGA1/RRAS2/PPP1CB/FBLIM1/FHL1/FLNA/LIMS2/CSRP2/NEXN	17
GO:0030016	CC	GO:0030016	myofibril	12/201	236/19886	5.32E-06	0.000551999	0.00049324	REM1/PARVA/OBSL1/DAG1/HABP4/FBXO32/FLNA/TPM1/CFL2/CSRP2/MYL9/NEXN	12
GO:0043292	CC	GO:0043292	contractile fiber	12/201	245/19886	7.79E-06	0.000605773	0.00054129	REM1/PARVA/OBSL1/DAG1/HABP4/FBXO32/FLNA/TPM1/CFL2/CSRP2/MYL9/NEXN	12
GO:0030017	CC	GO:0030017	sarcomere	11/201	216/19886	1.30E-05	0.000707004	0.000631745	REM1/PARVA/OBSL1/HABP4/FBXO32/FLNA/TPM1/CFL2/CSRP2/MYL9/NEXN	11
GO:0042383	CC	GO:0042383	sarcolemma	9/201	141/19886	1.36E-05	0.000707004	0.000631745	REM1/ITGB1/DAG1/BGN/COL6A2/SNTA1/KCNJ3/FGF13/AQP1	9
GO:0031674	CC	GO:0031674	I band	9/201	146/19886	1.80E-05	0.000801322	0.000716023	REM1/PARVA/OBSL1/FBXO32/FLNA/CFL2/CSRP2/MYL9/NEXN	9
GO:0030018	CC	GO:0030018	Z disc	8/201	132/19886	5.98E-05	0.002326046	0.002078443	PARVA/OBSL1/FBXO32/FLNA/CFL2/CSRP2/MYL9/NEXN	8
GO:0090665	CC	GO:0090665	glycoprotein complex	4/201	23/19886	7.72E-05	0.002666231	0.002382417	SNTB2/DAG1/SNTA1/FLNA	4
GO:0035102	CC	GO:0035102	PRC1 complex	3/201	16/19886	0.000516992	0.016078446	0.014366931	PHC3/CBX6/PCGF5	3
GO:0016010	CC	GO:0016010	dystrophin-associated glycoprotein complex	3/201	18/19886	0.000742191	0.020983754	0.01875008	SNTB2/DAG1/SNTA1	3
GO:0032432	CC	GO:0032432	actin filament bundle	5/201	79/19886	0.001234426	0.031992195	0.028586696	MYLK/FBLIM1/FLNA/TPM1/MYL9	5
GO:0062023	CC	GO:0062023	collagen-containing extracellular matrix	12/201	429/19886	0.001453568	0.034773824	0.031072227	CALR/DAG1/BGN/COL6A2/MGP/LTBP1/COL14A1/NTN4/ANGPT1/SMOC2/ASPN/OGN	12
GO:0016528	CC	GO:0016528	sarcoplasm	5/201	93/19886	0.002541112	0.056448978	0.050440109	AGL/CALR/ITPR1/HABP4/PLN	5
GO:0008305	CC	GO:0008305	integrin complex	3/201	31/19886	0.003712361	0.076969614	0.068776369	ITGB1/ITGA1/ITGA10	3
GO:0030175	CC	GO:0030175	filopodium	5/201	108/19886	0.004828129	0.093846765	0.083856984	ITGB1/DAG1/ANTXR1/FGF13/MAP2	5
GO:0001725	CC	GO:0001725	stress fiber	4/201	70/19886	0.005522823	0.09542211	0.085264638	MYLK/FBLIM1/TPM1/MYL9	4
GO:0097517	CC	GO:0097517	contractile actin filament bundle	4/201	70/19886	0.005522823	0.09542211	0.085264638	MYLK/FBLIM1/TPM1/MYL9	4
GO:0016281	CC	GO:0016281	eukaryotic translation initiation factor 4F complex	2/201	12/19886	0.00627667	0.099724364	0.089108926	EIF4B/EIF4A2	2
GO:0031519	CC	GO:0031519	PcG protein complex	3/201	38/19886	0.006616127	0.099724364	0.089108926	PHC3/CBX6/PCGF5	3
GO:0016529	CC	GO:0016529	sarcoplasmic reticulum	4/201	75/19886	0.007041522	0.099724364	0.089108926	AGL/CALR/ITPR1/PLN	4
GO:0031594	CC	GO:0031594	neuromuscular junction	4/201	76/19886	0.007375114	0.099724364	0.089108926	DNAJC5/DLGAP4/ITGB1/SNTA1	4
GO:0042641	CC	GO:0042641	actomyosin	4/201	76/19886	0.007375114	0.099724364	0.089108926	MYLK/FBLIM1/TPM1/MYL9	4
GO:0000152	CC	GO:0000152	nuclear ubiquitin ligase complex	3/201	44/19886	0.009938107	0.128781303	0.115072818	PHC3/CBX6/PCGF5	3
GO:0097440	CC	GO:0097440	apical dendrite	2/201	16/19886	0.011113371	0.13825033	0.123533887	FLNA/MAP2	2
GO:0005912	CC	GO:0005912	adherens junction	6/201	188/19886	0.012304241	0.147177651	0.131510915	ADD1/DAG1/ARVCF/WTIP/TMEM47/NEXN	6
GO:0014704	CC	GO:0014704	intercalated disc	3/201	50/19886	0.014073966	0.157580312	0.140806236	ITGB1/OBSL1/FGF13	3
GO:0098685	CC	GO:0098685	Schaffer collateral - CA1 synapse	4/201	92/19886	0.014187295	0.157580312	0.140806236	SNX27/IQSEC2/ITPR1/ITGB1	4
GO:0000164	CC	GO:0000164	protein phosphatase type 1 complex	2/201	19/19886	0.015525482	0.162117655	0.144860589	PPP1CB/PPP1R3C	2
GO:0008287	CC	GO:0008287	protein serine/threonine phosphatase complex	3/201	52/19886	0.015638359	0.162117655	0.144860589	ITPR1/PPP1CB/PPP1R3C	3
GO:0009897	CC	GO:0009897	external side of plasma membrane	9/201	387/19886	0.017229321	0.168103259	0.150209038	CALR/ITGB1/DAG1/ANTXR1/ITGA1/KCNJ3/GRIA2/ITGA10/BMPR1A	9
GO:1903293	CC	GO:1903293	phosphatase complex	3/201	54/19886	0.017296798	0.168103259	0.150209038	ITPR1/PPP1CB/PPP1R3C	3
GO:0043194	CC	GO:0043194	axon initial segment	2/201	21/19886	0.0188164	0.174442581	0.155873554	IQCJ-SCHIP1/MAP2	2
GO:0098636	CC	GO:0098636	protein complex involved in cell adhesion	3/201	57/19886	0.019961742	0.174442581	0.155873554	ITGB1/ITGA1/ITGA10	3
GO:0016327	CC	GO:0016327	apicolateral plasma membrane	2/201	22/19886	0.020562076	0.174442581	0.155873554	FZD6/MPDZ	2
GO:0034518	CC	GO:0034518	RNA cap binding complex	2/201	22/19886	0.020562076	0.174442581	0.155873554	EIF4B/EIF4A2	2
GO:0005874	CC	GO:0005874	microtubule	10/201	467/19886	0.020753619	0.174442581	0.155873554	DYNC1LI2/SNTB2/KLC2/KIF7/MAP9/MAP3K11/ROR2/FGF13/MAP2/TTLL7	10
GO:0071682	CC	GO:0071682	endocytic vesicle lumen	2/201	23/19886	0.022372558	0.183101725	0.163610951	CALR/HBA2	2
GO:0060076	CC	GO:0060076	excitatory synapse	3/201	63/19886	0.025932259	0.20679314	0.184780467	ITGB1/KCNJ3/GRIA2	3
GO:0044853	CC	GO:0044853	plasma membrane raft	4/201	112/19886	0.027030784	0.207683687	0.185576218	DAG1/DLC1/LRP6/BMPR1A	4
GO:0043025	CC	GO:0043025	neuronal cell body	10/201	489/19886	0.027379521	0.207683687	0.185576218	SLC25A27/ITGA1/LRP6/TANC1/ROR2/GRIA2/FLNA/BMPR1A/MAP2/TTLL7	10
GO:0098858	CC	GO:0098858	actin-based cell projection	6/201	227/19886	0.028129909	0.208295277	0.186122705	ITGB1/DAG1/ANTXR1/ANGPT1/FGF13/MAP2	6
GO:0044304	CC	GO:0044304	main axon	3/201	67/19886	0.030386526	0.219772315	0.196378038	DAG1/IQCJ-SCHIP1/MAP2	3
GO:0035869	CC	GO:0035869	ciliary transition zone	3/201	72/19886	0.036482912	0.25213746	0.225297985	CC2D2A/TTBK2/TMEM237	3
GO:0044291	CC	GO:0044291	cell-cell contact zone	3/201	72/19886	0.036482912	0.25213746	0.225297985	ITGB1/OBSL1/FGF13	3
GO:0031901	CC	GO:0031901	early endosome membrane	5/201	195/19886	0.048300136	0.323613504	0.289165561	RAB11FIP5/SNX27/ATP9A/TOM1/LRP6	5
GO:0005901	CC	GO:0005901	caveola	3/201	81/19886	0.048906221	0.323613504	0.289165561	DLC1/LRP6/BMPR1A	3
GO:0005518	MF	GO:0005518	collagen binding	7/196	68/18496	7.57E-06	0.003079638	0.002931093	ITGB1/ANTXR1/COL6A2/ITGA1/COL14A1/ITGA10/PCOLCE2	7
GO:0050840	MF	GO:0050840	extracellular matrix binding	6/196	55/18496	2.47E-05	0.005024156	0.004781817	ITGB1/DAG1/BGN/OLFML2B/NTN4/SMOC2	6
GO:0003779	MF	GO:0003779	actin binding	15/196	438/18496	6.99E-05	0.006394196	0.006085773	ADD1/SNTB2/PARVA/ITGB1/DAG1/ANTXR1/COBLL1/SNTA1/MYLK/STK38L/FLNA/TPM1/CFL2/TAGLN/NEXN	15
GO:0030021	MF	GO:0030021	extracellular matrix structural constituent conferring compression resistance	4/196	22/18496	7.70E-05	0.006394196	0.006085773	TUFT1/BGN/ASPN/OGN	4
GO:0008307	MF	GO:0008307	structural constituent of muscle	5/196	42/18496	7.86E-05	0.006394196	0.006085773	DAG1/TPM1/CSRP2/MYL9/NEXN	5
GO:0018455	MF	GO:0018455	alcohol dehydrogenase [NAD(P)+] activity	3/196	10/18496	0.000133124	0.009030247	0.008594674	ADHFE1/ADH5/ADH1C	3
GO:0005201	MF	GO:0005201	extracellular matrix structural constituent	8/196	166/18496	0.000398912	0.023193884	0.022075131	TUFT1/BGN/COL6A2/MGP/LTBP1/COL14A1/ASPN/OGN	8
GO:0008373	MF	GO:0008373	sialyltransferase activity	3/196	21/18496	0.001353967	0.068883063	0.065560499	ST3GAL2/ST6GALNAC5/ST6GAL2	3
GO:0043236	MF	GO:0043236	laminin binding	3/196	28/18496	0.003158345	0.142827396	0.135938139	ITGB1/DAG1/NTN4	3
GO:0017147	MF	GO:0017147	Wnt-protein binding	3/196	32/18496	0.004635821	0.185115857	0.176186823	FZD6/LRP6/ROR2	3
GO:0098631	MF	GO:0098631	cell adhesion mediator activity	4/196	65/18496	0.005003131	0.185115857	0.176186823	ITGB1/ITGA1/ITGA10/NEXN	4
GO:0002162	MF	GO:0002162	dystroglycan binding	2/196	11/18496	0.005770106	0.195702777	0.186263085	DAG1/MAP2	2
GO:0005024	MF	GO:0005024	transforming growth factor beta receptor activity	2/196	13/18496	0.008069921	0.252650603	0.240464042	LTBP1/BMPR1A	2
GO:0045296	MF	GO:0045296	cadherin binding	9/196	334/18496	0.009450315	0.261624814	0.249005384	ADD1/SH3GLB2/PLIN3/PARVA/ITGB1/KLC2/COBLL1/ARVCF/FLNA	9
GO:0031435	MF	GO:0031435	mitogen-activated protein kinase kinase kinase binding	2/196	15/18496	0.010713416	0.261624814	0.249005384	MAP3K11/ROR2	2
GO:0001223	MF	GO:0001223	transcription coactivator binding	3/196	44/18496	0.011282907	0.261624814	0.249005384	ZBTB8A/RORA/PGR	3
GO:0016722	MF	GO:0016722	oxidoreductase activity, acting on metal ions	2/196	16/18496	0.012159223	0.261624814	0.249005384	HEPH/CYBRD1	2
GO:0042813	MF	GO:0042813	Wnt receptor activity	2/196	16/18496	0.012159223	0.261624814	0.249005384	FZD6/LRP6	2
GO:0051117	MF	GO:0051117	ATPase binding	4/196	84/18496	0.012213443	0.261624814	0.249005384	SNURF/SNTA1/PGR/PLN	4
GO:0044325	MF	GO:0044325	transmembrane transporter binding	5/196	133/18496	0.013712363	0.273754544	0.260550038	REM1/SNTA1/FGF13/FHL1/FLNA	5
GO:0099106	MF	GO:0099106	ion channel regulator activity	5/196	134/18496	0.014124927	0.273754544	0.260550038	REM1/ITPR1/SNTA1/FGF13/FLNA	5
GO:0016247	MF	GO:0016247	channel regulator activity	5/196	139/18496	0.016313149	0.288245838	0.274342346	REM1/ITPR1/SNTA1/FGF13/FLNA	5
GO:0004675	MF	GO:0004675	transmembrane receptor protein serine/threonine kinase activity	2/196	19/18496	0.016970484	0.288245838	0.274342346	LTBP1/BMPR1A	2
GO:0004879	MF	GO:0004879	nuclear receptor activity	3/196	52/18496	0.017705518	0.288245838	0.274342346	RORA/THRA/PGR	3
GO:0098531	MF	GO:0098531	ligand-activated transcription factor activity	3/196	52/18496	0.017705518	0.288245838	0.274342346	RORA/THRA/PGR	3
GO:0015631	MF	GO:0015631	tubulin binding	9/196	379/18496	0.020002566	0.313117091	0.298013939	RAB11FIP5/TTBK2/KIF7/MAP7D3/DAG1/MAP9/FGF13/MAP2/TTLL7	9
GO:0005516	MF	GO:0005516	calmodulin binding	6/196	204/18496	0.021756277	0.327950138	0.312131516	ADD1/SNTB2/REM1/SNTA1/MYLK/MAP2	6
GO:0031593	MF	GO:0031593	polyubiquitin modification-dependent protein binding	3/196	57/18496	0.02256168	0.327950138	0.312131516	AGL/AGAP3/TOM1	3
GO:0051015	MF	GO:0051015	actin filament binding	6/196	208/18496	0.023658315	0.332032217	0.316016697	ADD1/ANTXR1/FLNA/TPM1/CFL2/NEXN	6
GO:0030246	MF	GO:0030246	carbohydrate binding	7/196	273/18496	0.026633412	0.36132662	0.343898089	AGL/GALK1/CALR/GPI/LGALSL/PAM/PPP1R3C	7
GO:0030247	MF	GO:0030247	polysaccharide binding	2/196	25/18496	0.028565227	0.375033789	0.356944095	AGL/PPP1R3C	2
GO:0001221	MF	GO:0001221	transcription coregulator binding	4/196	112/18496	0.031356804	0.398819349	0.379582362	ZBTB8A/RORA/PGR/ZBTB16	4
GO:0001968	MF	GO:0001968	fibronectin binding	2/196	29/18496	0.037610389	0.463861462	0.44148718	ITGB1/IGFBP5	2
GO:0004721	MF	GO:0004721	phosphoprotein phosphatase activity	5/196	176/18496	0.039621869	0.465393628	0.442945442	PTPRG/PPM1K/PPP1CB/PTPN21/PPP1R3C	5
GO:0005217	MF	GO:0005217	intracellular ligand-gated monoatomic ion channel activity	2/196	30/18496	0.040021565	0.465393628	0.442945442	ITPR1/AQP1	2
GO:0016616	MF	GO:0016616	oxidoreductase activity, acting on the CH-OH group of donors, NAD or NADP as acceptor	4/196	125/18496	0.044089866	0.47898524	0.455881465	ADHFE1/ADH5/AKR1C1/ADH1C	4
GO:0048029	MF	GO:0048029	monosaccharide binding	3/196	75/18496	0.045406374	0.47898524	0.455881465	GALK1/GPI/PAM	3
GO:0003724	MF	GO:0003724	RNA helicase activity	3/196	76/18496	0.046916216	0.47898524	0.455881465	DHX34/DDX39A/EIF4A2	3
GO:0019210	MF	GO:0019210	kinase inhibitor activity	3/196	76/18496	0.046916216	0.47898524	0.455881465	TRIB1/PARVA/LRP6	3
GO_green
	ONTOLOGY	ID	Description	GeneRatio	BgRatio	pvalue	p.adjust	qvalue	geneID	Count
GO:1901016	BP	GO:1901016	regulation of potassium ion transmembrane transporter activity	2/13	57/18870	0.000684468	0.085050772	0.054799523	VAMP2/LRRC55	2
GO:1901379	BP	GO:1901379	regulation of potassium ion transmembrane transport	2/13	86/18870	0.00154994	0.085050772	0.054799523	VAMP2/LRRC55	2
GO:0043266	BP	GO:0043266	regulation of potassium ion transport	2/13	102/18870	0.002170802	0.085050772	0.054799523	VAMP2/LRRC55	2
GO:2001257	BP	GO:2001257	regulation of cation channel activity	2/13	123/18870	0.003136331	0.085050772	0.054799523	VAMP2/LRRC55	2
GO:0006104	BP	GO:0006104	succinyl-CoA metabolic process	1/13	10/18870	0.006869557	0.085050772	0.054799523	NUDT8	1
GO:0034651	BP	GO:0034651	cortisol biosynthetic process	1/13	10/18870	0.006869557	0.085050772	0.054799523	CYP11B1	1
GO:0044650	BP	GO:0044650	adhesion of symbiont to host cell	1/13	10/18870	0.006869557	0.085050772	0.054799523	CLEC4M	1
GO:1902645	BP	GO:1902645	tertiary alcohol biosynthetic process	1/13	10/18870	0.006869557	0.085050772	0.054799523	CYP11B1	1
GO:0019065	BP	GO:0019065	receptor-mediated endocytosis of virus by host cell	1/13	11/18870	0.007554111	0.085050772	0.054799523	CLEC4M	1
GO:0032342	BP	GO:0032342	aldosterone biosynthetic process	1/13	11/18870	0.007554111	0.085050772	0.054799523	CYP11B1	1
GO:0075733	BP	GO:0075733	intracellular transport of virus	1/13	11/18870	0.007554111	0.085050772	0.054799523	CLEC4M	1
GO:0006705	BP	GO:0006705	mineralocorticoid biosynthetic process	1/13	12/18870	0.00823823	0.085050772	0.054799523	CYP11B1	1
GO:0016554	BP	GO:0016554	cytidine to uridine editing	1/13	12/18870	0.00823823	0.085050772	0.054799523	A1CF	1
GO:0033869	BP	GO:0033869	nucleoside bisphosphate catabolic process	1/13	12/18870	0.00823823	0.085050772	0.054799523	NUDT8	1
GO:0034031	BP	GO:0034031	ribonucleoside bisphosphate catabolic process	1/13	12/18870	0.00823823	0.085050772	0.054799523	NUDT8	1
GO:0034034	BP	GO:0034034	purine nucleoside bisphosphate catabolic process	1/13	12/18870	0.00823823	0.085050772	0.054799523	NUDT8	1
GO:0034650	BP	GO:0034650	cortisol metabolic process	1/13	12/18870	0.00823823	0.085050772	0.054799523	CYP11B1	1
GO:1901535	BP	GO:1901535	regulation of DNA demethylation	1/13	12/18870	0.00823823	0.085050772	0.054799523	A1CF	1
GO:1903818	BP	GO:1903818	positive regulation of voltage-gated potassium channel activity	1/13	12/18870	0.00823823	0.085050772	0.054799523	LRRC55	1
GO:0007286	BP	GO:0007286	spermatid development	2/13	206/18870	0.00854648	0.085050772	0.054799523	CHD5/SPACA1	2
GO:0008298	BP	GO:0008298	intracellular mRNA localization	1/13	13/18870	0.008921914	0.085050772	0.054799523	A1CF	1
GO:0032341	BP	GO:0032341	aldosterone metabolic process	1/13	13/18870	0.008921914	0.085050772	0.054799523	CYP11B1	1
GO:0035865	BP	GO:0035865	cellular response to potassium ion	1/13	13/18870	0.008921914	0.085050772	0.054799523	CYP11B1	1
GO:0044406	BP	GO:0044406	adhesion of symbiont to host	1/13	13/18870	0.008921914	0.085050772	0.054799523	CLEC4M	1
GO:0075509	BP	GO:0075509	endocytosis involved in viral entry into host cell	1/13	13/18870	0.008921914	0.085050772	0.054799523	CLEC4M	1
GO:2000622	BP	GO:2000622	regulation of nuclear-transcribed mRNA catabolic process, nonsense-mediated decay	1/13	13/18870	0.008921914	0.085050772	0.054799523	A1CF	1
GO:0048515	BP	GO:0048515	spermatid differentiation	2/13	214/18870	0.00919627	0.085050772	0.054799523	CHD5/SPACA1	2
GO:0071805	BP	GO:0071805	potassium ion transmembrane transport	2/13	217/18870	0.009445532	0.085050772	0.054799523	VAMP2/LRRC55	2
GO:0008212	BP	GO:0008212	mineralocorticoid metabolic process	1/13	14/18870	0.009605162	0.085050772	0.054799523	CYP11B1	1
GO:0034309	BP	GO:0034309	primary alcohol biosynthetic process	1/13	14/18870	0.009605162	0.085050772	0.054799523	CYP11B1	1
GO:0032412	BP	GO:0032412	regulation of monoatomic ion transmembrane transporter activity	2/13	231/18870	0.010648645	0.085050772	0.054799523	VAMP2/LRRC55	2
GO:0006704	BP	GO:0006704	glucocorticoid biosynthetic process	1/13	16/18870	0.010970355	0.085050772	0.054799523	CYP11B1	1
GO:0046184	BP	GO:0046184	aldehyde biosynthetic process	1/13	16/18870	0.010970355	0.085050772	0.054799523	CYP11B1	1
GO:0022898	BP	GO:0022898	regulation of transmembrane transporter activity	2/13	239/18870	0.011365326	0.085050772	0.054799523	VAMP2/LRRC55	2
GO:0006813	BP	GO:0006813	potassium ion transport	2/13	241/18870	0.01154778	0.085050772	0.054799523	VAMP2/LRRC55	2
GO:0035092	BP	GO:0035092	sperm DNA condensation	1/13	17/18870	0.011652299	0.085050772	0.054799523	CHD5	1
GO:0035864	BP	GO:0035864	response to potassium ion	1/13	18/18870	0.01233381	0.085050772	0.054799523	CYP11B1	1
GO:1901569	BP	GO:1901569	fatty acid derivative catabolic process	1/13	18/18870	0.01233381	0.085050772	0.054799523	NUDT8	1
GO:0042593	BP	GO:0042593	glucose homeostasis	2/13	251/18870	0.012479575	0.085050772	0.054799523	CYP11B1/HNF1A	2
GO:0033500	BP	GO:0033500	carbohydrate homeostasis	2/13	252/18870	0.012574534	0.085050772	0.054799523	CYP11B1/HNF1A	2
GO:0015936	BP	GO:0015936	coenzyme A metabolic process	1/13	19/18870	0.013014887	0.085050772	0.054799523	NUDT8	1
GO:0016553	BP	GO:0016553	base conversion or substitution editing	1/13	19/18870	0.013014887	0.085050772	0.054799523	A1CF	1
GO:1902259	BP	GO:1902259	regulation of delayed rectifier potassium channel activity	1/13	19/18870	0.013014887	0.085050772	0.054799523	VAMP2	1
GO:0015833	BP	GO:0015833	peptide transport	2/13	262/18870	0.013541772	0.085520976	0.055102483	HNF1A/CLEC4M	2
GO:0006700	BP	GO:0006700	C21-steroid hormone biosynthetic process	1/13	20/18870	0.01369553	0.085520976	0.055102483	CYP11B1	1
GO:1901018	BP	GO:1901018	positive regulation of potassium ion transmembrane transporter activity	1/13	21/18870	0.01437574	0.086329624	0.055623508	LRRC55	1
GO:0032409	BP	GO:0032409	regulation of transporter activity	2/13	271/18870	0.014439474	0.086329624	0.055623508	VAMP2/LRRC55	2
GO:1902644	BP	GO:1902644	tertiary alcohol metabolic process	1/13	22/18870	0.015055517	0.088137506	0.056788353	CYP11B1	1
GO:0035493	BP	GO:0035493	SNARE complex assembly	1/13	23/18870	0.015734861	0.088429919	0.05697676	VAMP2	1
GO:0046794	BP	GO:0046794	transport of virus	1/13	23/18870	0.015734861	0.088429919	0.05697676	CLEC4M	1
GO:0008211	BP	GO:0008211	glucocorticoid metabolic process	1/13	25/18870	0.017092252	0.094174957	0.060678377	CYP11B1	1
GO:0001675	BP	GO:0001675	acrosome assembly	1/13	27/18870	0.018447915	0.094598396	0.060951205	SPACA1	1
GO:0007289	BP	GO:0007289	spermatid nucleus differentiation	1/13	27/18870	0.018447915	0.094598396	0.060951205	CHD5	1
GO:0021895	BP	GO:0021895	cerebral cortex neuron differentiation	1/13	27/18870	0.018447915	0.094598396	0.060951205	CHD5	1
GO:0071375	BP	GO:0071375	cellular response to peptide hormone stimulus	2/13	310/18870	0.018619744	0.094598396	0.060951205	VAMP2/CYP11B1	2
GO:0120255	BP	GO:0120255	olefinic compound biosynthetic process	1/13	28/18870	0.019125099	0.094598396	0.060951205	CYP11B1	1
GO:1904062	BP	GO:1904062	regulation of monoatomic cation transmembrane transport	2/13	315/18870	0.019188999	0.094598396	0.060951205	VAMP2/LRRC55	2
GO:1901798	BP	GO:1901798	positive regulation of signal transduction by p53 class mediator	1/13	30/18870	0.020478173	0.099213217	0.063924605	CHD5	1
GO:0006084	BP	GO:0006084	acetyl-CoA metabolic process	1/13	33/18870	0.022504554	0.100977581	0.065061412	NUDT8	1
GO:0016556	BP	GO:0016556	mRNA modification	1/13	33/18870	0.022504554	0.100977581	0.065061412	A1CF	1
GO:0031069	BP	GO:0031069	hair follicle morphogenesis	1/13	33/18870	0.022504554	0.100977581	0.065061412	KRT25	1
GO:0080111	BP	GO:0080111	DNA demethylation	1/13	33/18870	0.022504554	0.100977581	0.065061412	A1CF	1
GO:0070293	BP	GO:0070293	renal absorption	1/13	34/18870	0.023179154	0.100977581	0.065061412	HNF1A	1
GO:0042886	BP	GO:0042886	amide transport	2/13	354/18870	0.023879693	0.100977581	0.065061412	HNF1A/CLEC4M	2
GO:0007281	BP	GO:0007281	germ cell development	2/13	359/18870	0.024512481	0.100977581	0.065061412	CHD5/SPACA1	2
GO:0008207	BP	GO:0008207	C21-steroid hormone metabolic process	1/13	37/18870	0.025200377	0.100977581	0.065061412	CYP11B1	1
GO:0048730	BP	GO:0048730	epidermis morphogenesis	1/13	37/18870	0.025200377	0.100977581	0.065061412	KRT25	1
GO:1901381	BP	GO:1901381	positive regulation of potassium ion transmembrane transport	1/13	37/18870	0.025200377	0.100977581	0.065061412	LRRC55	1
GO:0016050	BP	GO:0016050	vesicle organization	2/13	366/18870	0.025410106	0.100977581	0.065061412	VAMP2/SPACA1	2
GO:0035510	BP	GO:0035510	DNA dealkylation	1/13	38/18870	0.025873259	0.100977581	0.065061412	A1CF	1
GO:0043001	BP	GO:0043001	Golgi to plasma membrane protein transport	1/13	38/18870	0.025873259	0.100977581	0.065061412	VAMP2	1
GO:0044273	BP	GO:0044273	sulfur compound catabolic process	1/13	38/18870	0.025873259	0.100977581	0.065061412	NUDT8	1
GO:1901653	BP	GO:1901653	cellular response to peptide	2/13	374/18870	0.026452556	0.101824221	0.065606915	VAMP2/CYP11B1	2
GO:0035337	BP	GO:0035337	fatty-acyl-CoA metabolic process	1/13	40/18870	0.027217738	0.103353843	0.066592474	NUDT8	1
GO:0010959	BP	GO:0010959	regulation of metal ion transport	2/13	398/18870	0.029684219	0.107722281	0.069407126	VAMP2/LRRC55	2
GO:0000184	BP	GO:0000184	nuclear-transcribed mRNA catabolic process, nonsense-mediated decay	1/13	44/18870	0.029901558	0.107722281	0.069407126	A1CF	1
GO:0043268	BP	GO:0043268	positive regulation of potassium ion transport	1/13	44/18870	0.029901558	0.107722281	0.069407126	LRRC55	1
GO:0120178	BP	GO:0120178	steroid hormone biosynthetic process	1/13	44/18870	0.029901558	0.107722281	0.069407126	CYP11B1	1
GO:0009154	BP	GO:0009154	purine ribonucleotide catabolic process	1/13	45/18870	0.030571445	0.108741468	0.070063804	NUDT8	1
GO:0042181	BP	GO:0042181	ketone biosynthetic process	1/13	48/18870	0.032578543	0.11255818	0.072522971	CYP11B1	1
GO:0045747	BP	GO:0045747	positive regulation of Notch signaling pathway	1/13	48/18870	0.032578543	0.11255818	0.072522971	ENHO	1
GO:0036230	BP	GO:0036230	granulocyte activation	1/13	49/18870	0.033246722	0.11255818	0.072522971	VAMP2	1
GO:2001259	BP	GO:2001259	positive regulation of cation channel activity	1/13	49/18870	0.033246722	0.11255818	0.072522971	LRRC55	1
GO:0043434	BP	GO:0043434	response to peptide hormone	2/13	430/18870	0.034229419	0.114323375	0.073660313	VAMP2/CYP11B1	2
GO:0009261	BP	GO:0009261	ribonucleotide catabolic process	1/13	51/18870	0.034581804	0.114323375	0.073660313	NUDT8	1
GO:0006195	BP	GO:0006195	purine nucleotide catabolic process	1/13	54/18870	0.036581236	0.119527061	0.077013128	NUDT8	1
GO:0070988	BP	GO:0070988	demethylation	1/13	55/18870	0.037246863	0.120303086	0.077513133	A1CF	1
GO:0034765	BP	GO:0034765	regulation of monoatomic ion transmembrane transport	2/13	454/18870	0.037809038	0.120731133	0.07778893	VAMP2/LRRC55	2
GO:0006893	BP	GO:0006893	Golgi to plasma membrane transport	1/13	57/18870	0.038576844	0.121798801	0.078476845	VAMP2	1
GO:0072523	BP	GO:0072523	purine-containing compound catabolic process	1/13	59/18870	0.039905129	0.123910727	0.079837592	NUDT8	1
GO:0022412	BP	GO:0022412	cellular process involved in reproduction in multicellular organism	2/13	471/18870	0.040430115	0.123910727	0.079837592	CHD5/SPACA1	2
GO:0007566	BP	GO:0007566	embryo implantation	1/13	60/18870	0.040568637	0.123910727	0.079837592	A1CF	1
GO:0060261	BP	GO:0060261	positive regulation of transcription initiation by RNA polymerase II	1/13	62/18870	0.041894381	0.12391917	0.079843032	HNF1A	1
GO:0061951	BP	GO:0061951	establishment of protein localization to plasma membrane	1/13	62/18870	0.041894381	0.12391917	0.079843032	VAMP2	1
GO:1903053	BP	GO:1903053	regulation of extracellular matrix organization	1/13	62/18870	0.041894381	0.12391917	0.079843032	AEBP1	1
GO:0023061	BP	GO:0023061	signal release	2/13	484/18870	0.042481089	0.123920441	0.079843851	VAMP2/HNF1A	2
GO:0033363	BP	GO:0033363	secretory granule organization	1/13	64/18870	0.043218435	0.123920441	0.079843851	SPACA1	1
GO:0030199	BP	GO:0030199	collagen fibril organization	1/13	65/18870	0.043879828	0.123920441	0.079843851	AEBP1	1
GO:0034655	BP	GO:0034655	nucleobase-containing compound catabolic process	2/13	496/18870	0.044409434	0.123920441	0.079843851	NUDT8/A1CF	2
GO:0017156	BP	GO:0017156	calcium-ion regulated exocytosis	1/13	66/18870	0.044540799	0.123920441	0.079843851	VAMP2	1
GO:0042446	BP	GO:0042446	hormone biosynthetic process	1/13	66/18870	0.044540799	0.123920441	0.079843851	CYP11B1	1
GO:2000144	BP	GO:2000144	positive regulation of DNA-templated transcription initiation	1/13	68/18870	0.045861476	0.12618403	0.081302316	HNF1A	1
GO:0006081	BP	GO:0006081	cellular aldehyde metabolic process	1/13	70/18870	0.047180468	0.12618403	0.081302316	CYP11B1	1
GO:0048002	BP	GO:0048002	antigen processing and presentation of peptide antigen	1/13	71/18870	0.047839333	0.12618403	0.081302316	CLEC4M	1
GO:0048488	BP	GO:0048488	synaptic vesicle endocytosis	1/13	71/18870	0.047839333	0.12618403	0.081302316	VAMP2	1
GO:0009988	BP	GO:0009988	cell-cell recognition	1/13	72/18870	0.048497777	0.12618403	0.081302316	CLEC4M	1
GO:0060260	BP	GO:0060260	regulation of transcription initiation by RNA polymerase II	1/13	72/18870	0.048497777	0.12618403	0.081302316	HNF1A	1
GO:0140238	BP	GO:0140238	presynaptic endocytosis	1/13	72/18870	0.048497777	0.12618403	0.081302316	VAMP2	1
GO:0045109	BP	GO:0045109	intermediate filament organization	1/13	73/18870	0.0491558	0.126722752	0.081649422	KRT25	1
GO:0042589	CC	GO:0042589	zymogen granule membrane	1/17	12/19886	0.010213189	0.104233791	0.088252867	VAMP2	1
GO:0060198	CC	GO:0060198	clathrin-sculpted vesicle	1/17	12/19886	0.010213189	0.104233791	0.088252867	VAMP2	1
GO:0042588	CC	GO:0042588	zymogen granule	1/17	14/19886	0.011905813	0.104233791	0.088252867	VAMP2	1
GO:0045293	CC	GO:0045293	mRNA editing complex	1/17	15/19886	0.012751103	0.104233791	0.088252867	A1CF	1
GO:0016581	CC	GO:0016581	NuRD complex	1/17	16/19886	0.013595712	0.104233791	0.088252867	CHD5	1
GO:0090545	CC	GO:0090545	CHD-type complex	1/17	16/19886	0.013595712	0.104233791	0.088252867	CHD5	1
GO:0002080	CC	GO:0002080	acrosomal membrane	1/17	32/19886	0.027017314	0.166237367	0.140750173	SPACA1	1
GO:0030667	CC	GO:0030667	secretory granule membrane	2/17	314/19886	0.028910846	0.166237367	0.140750173	VAMP2/SPACA1	2
GO:0031201	CC	GO:0031201	SNARE complex	1/17	48/19886	0.040266899	0.205808594	0.174254416	VAMP2	1
GO:0048306	MF	GO:0048306	calcium-dependent protein binding	2/12	79/18496	0.001156322	0.075160945	0.055990339	VAMP2/CLEC4M	2
GO:0005516	MF	GO:0005516	calmodulin binding	2/12	204/18496	0.007428904	0.146779939	0.109342141	VAMP2/AEBP1	2
GO:0046790	MF	GO:0046790	virion binding	1/12	12/18496	0.007760046	0.146779939	0.109342141	CLEC4M	1
GO:0017075	MF	GO:0017075	syntaxin-1 binding	1/12	19/18496	0.012261208	0.146779939	0.109342141	VAMP2	1
GO:0005537	MF	GO:0005537	mannose binding	1/12	25/18496	0.016104441	0.146779939	0.109342141	CLEC4M	1
GO:0008395	MF	GO:0008395	steroid hydroxylase activity	1/12	26/18496	0.016743645	0.146779939	0.109342141	CYP11B1	1
GO:0004181	MF	GO:0004181	metallocarboxypeptidase activity	1/12	31/18496	0.019933962	0.146779939	0.109342141	AEBP1	1
GO:0140658	MF	GO:0140658	ATP-dependent chromatin remodeler activity	1/12	36/18496	0.023114787	0.146779939	0.109342141	CHD5	1
GO:0005484	MF	GO:0005484	SNAP receptor activity	1/12	37/18496	0.023749815	0.146779939	0.109342141	VAMP2	1
GO:0030674	MF	GO:0030674	protein-macromolecule adaptor activity	2/12	421/18496	0.029336898	0.146779939	0.109342141	VAMP2/A1CF	2
GO:0004180	MF	GO:0004180	carboxypeptidase activity	1/12	47/18496	0.030079319	0.146779939	0.109342141	AEBP1	1
GO:0042605	MF	GO:0042605	peptide antigen binding	1/12	47/18496	0.030079319	0.146779939	0.109342141	CLEC4M	1
GO:0015459	MF	GO:0015459	potassium channel regulator activity	1/12	48/18496	0.030710195	0.146779939	0.109342141	LRRC55	1
GO:0030145	MF	GO:0030145	manganese ion binding	1/12	64/18496	0.040753205	0.146779939	0.109342141	NUDT8	1
GO:0140767	MF	GO:0140767	enzyme-substrate adaptor activity	1/12	65/18496	0.041377715	0.146779939	0.109342141	A1CF	1
GO:0019905	MF	GO:0019905	syntaxin binding	1/12	67/18496	0.042625616	0.146779939	0.109342141	VAMP2	1
GO:0005518	MF	GO:0005518	collagen binding	1/12	68/18496	0.043249008	0.146779939	0.109342141	AEBP1	1
GO:0008235	MF	GO:0008235	metalloexopeptidase activity	1/12	68/18496	0.043249008	0.146779939	0.109342141	AEBP1	1
GO:0048029	MF	GO:0048029	monosaccharide binding	1/12	75/18496	0.047602345	0.146779939	0.109342141	CLEC4M	1
GO_grey
	ONTOLOGY	ID	Description	GeneRatio	BgRatio	pvalue	p.adjust	qvalue	geneID	Count
GO:0050900	BP	GO:0050900	leukocyte migration	46/889	396/18870	1.59E-08	8.06E-05	6.91E-05	IL34/PLCB1/WNK1/B4GALT1/EDN2/IL1R1/EDNRB/CCL28/PIK3R1/BSG/MMP2/TNFRSF18/PIP5K1C/PTAFR/HMGB1/ABL2/PRTN3/WNT5A/ITGA6/CD200/CD177/WDR1/FYN/PF4V1/CKLF/APP/CNN2/HOXA7/ITGB3/FLT1/ICAM1/GAS6/ELANE/PDE4B/SELP/CD47/SCG2/CCL21/IL6/VEGFA/CCL14/PF4/SELE/S100A8/CCL13/CCL19	46
GO:0022407	BP	GO:0022407	regulation of cell-cell adhesion	50/889	493/18870	2.91E-07	0.000714873	0.000612557	PTPN23/ZDHHC2/WNK1/PTPN2/BCL6/TNFSF4/CCL28/PLA2G2D/SOCS6/PTAFR/CD70/HMGB1/IGF2/ABL2/CD46/CEBPB/WNT5A/MDGA1/MAP3K8/ARG2/CD55/NFKBIZ/ARG1/FYN/WNT10B/EGR3/IL4R/PLA2G5/EPCAM/SOCS1/TNFSF9/ANK3/ADAMTS18/IL36B/CD209/CDH1/ELANE/IL2RA/SELP/BMP6/MMRN1/CD47/CCL21/IL6/VEGFA/DAPL1/CD24/SELE/CLEC4G/CCL19	50
GO:0007159	BP	GO:0007159	leukocyte cell-cell adhesion	44/889	419/18870	5.85E-07	0.000714873	0.000612557	WNK1/PTPN2/BCL6/TNFSF4/CCL28/PLA2G2D/SOCS6/PTAFR/CD70/HMGB1/IGF2/EZR/ABL2/CD46/CEBPB/MAP3K8/ARG2/CD55/NFKBIZ/ARG1/CD177/FYN/WNT10B/EGR3/IL4R/PLA2G5/SOCS1/TNFSF9/IL36B/ICAM1/CD209/ELANE/LRG1/IL2RA/SELP/CD47/CCL21/IL6/DAPL1/CD24/SELE/S100A8/CLEC4G/CCL19	44
GO:0002237	BP	GO:0002237	response to molecule of bacterial origin	40/889	369/18870	8.49E-07	0.000714873	0.000612557	HMGB2/TNIP2/LOXL1/EDNRB/TNFSF4/IRAK3/PTAFR/HMGB1/NOS3/TNFRSF1B/CEBPB/WNT5A/CD55/NOS2/NFKBIZ/TAP2/SMAD6/NAGLU/PF4V1/GJB2/PENK/PTGFR/ZFP36/IL36B/ELANE/PDE4B/SELP/BMP6/MMP3/IL6/SPON2/FOS/CD24/CYP1A1/PF4/LTF/SELE/S100A8/CAMP/DEFA3	40
GO:0006935	BP	GO:0006935	chemotaxis	47/889	468/18870	8.77E-07	0.000714873	0.000612557	IL34/FLRT3/CORO1B/NRG1/HMGB2/WNK1/EDN2/SEMA6B/PTPN2/EDNRB/CCL28/BSG/SEMA3F/MMP2/WNT3/PIP5K1C/PTAFR/HMGB1/FGF1/FOSL1/WNT5A/ENPP2/CDH13/PLEKHG5/ROBO2/PF4V1/CKLF/EGR3/ITGB3/DEFB1/SEMA3G/HBEGF/FLT1/GAS6/ELANE/PDE4B/PROK2/SCG2/SEMA5B/CCL21/IL6/VEGFA/CCL14/PF4/S100A8/CCL13/CCL19	47
GO:0071347	BP	GO:0071347	cellular response to interleukin-1	19/889	111/18870	9.80E-07	0.000714873	0.000612557	IL1RAP/PLCB1/TNIP2/IL1R1/IRAK3/MMP2/HYAL2/GBP1/KLF2/HIF1A/ADAMTS12/CD47/CCL21/IL6/INHBB/CCL14/CCL13/CAMP/CCL19	19
GO:0042330	BP	GO:0042330	taxis	47/889	470/18870	9.89E-07	0.000714873	0.000612557	IL34/FLRT3/CORO1B/NRG1/HMGB2/WNK1/EDN2/SEMA6B/PTPN2/EDNRB/CCL28/BSG/SEMA3F/MMP2/WNT3/PIP5K1C/PTAFR/HMGB1/FGF1/FOSL1/WNT5A/ENPP2/CDH13/PLEKHG5/ROBO2/PF4V1/CKLF/EGR3/ITGB3/DEFB1/SEMA3G/HBEGF/FLT1/GAS6/ELANE/PDE4B/PROK2/SCG2/SEMA5B/CCL21/IL6/VEGFA/CCL14/PF4/S100A8/CCL13/CCL19	47
GO:0097529	BP	GO:0097529	myeloid leukocyte migration	30/889	242/18870	1.30E-06	0.00074831	0.000641209	IL34/PLCB1/B4GALT1/EDN2/IL1R1/EDNRB/PIK3R1/BSG/MMP2/PIP5K1C/HMGB1/PRTN3/CD200/CD177/WDR1/PF4V1/CKLF/CNN2/FLT1/PDE4B/CD47/SCG2/CCL21/IL6/VEGFA/CCL14/PF4/S100A8/CCL13/CCL19	30
GO:0032496	BP	GO:0032496	response to lipopolysaccharide	38/889	348/18870	1.33E-06	0.00074831	0.000641209	HMGB2/TNIP2/LOXL1/EDNRB/TNFSF4/IRAK3/PTAFR/HMGB1/NOS3/TNFRSF1B/CEBPB/WNT5A/CD55/NOS2/NFKBIZ/SMAD6/NAGLU/PF4V1/GJB2/PENK/PTGFR/ZFP36/IL36B/ELANE/PDE4B/SELP/BMP6/MMP3/IL6/SPON2/FOS/CYP1A1/PF4/LTF/SELE/S100A8/CAMP/DEFA3	38
GO:0002573	BP	GO:0002573	myeloid leukocyte differentiation	29/889	235/18870	2.14E-06	0.001081288	0.000926529	IL34/PTPN2/PARP1/SLC9B2/PIK3R1/KLF10/FBN1/PRTN3/ZFP36L1/CEBPB/LRRC17/NAGLU/IGSF23/ACIN1/APP/GATA2/HOXA7/BGLAP/SOCS1/TNFRSF11B/TESC/VEGFA/FOS/POU4F1/UBD/PF4/LTF/MT1G/CCL19	29
GO:0070555	BP	GO:0070555	response to interleukin-1	21/889	140/18870	2.50E-06	0.001147946	0.000983646	IL1RAP/PLCB1/TNIP2/IL1R1/IRAK3/MMP2/HYAL2/GBP1/KLF2/APP/HIF1A/ADAMTS12/CD47/CCL21/IL6/INHBB/CCL14/SELE/CCL13/CAMP/CCL19	21
GO:1903706	BP	GO:1903706	regulation of hemopoiesis	42/889	417/18870	3.10E-06	0.001252848	0.001073535	IL34/HMGB2/PTPN2/BCL6/TNFSF4/SLC9B2/PIK3R1/KLF10/HMGB1/FBN1/CD46/ZFP36L1/TSC22D1/CEBPB/LRRC17/ZFP36L2/NFKBIZ/SNAI2/WNT10B/EGR3/ACIN1/IL4R/GATA2/HOXA7/BGLAP/SOCS1/HIF1A/TNFRSF11B/TNFSF9/HSPA1B/TESC/ZFP36/MYB/IL36B/GAS6/IL2RA/FOS/POU4F1/PF4/LTF/CLEC4G/CCL19	42
GO:0010043	BP	GO:0010043	response to zinc ion	12/889	51/18870	3.22E-06	0.001252848	0.001073535	KCNK3/PARP1/CRIP1/OTC/BGLAP/SLC30A3/MT1E/MT1H/MT1B/MT1X/MT1G/S100A8	12
GO:1902105	BP	GO:1902105	regulation of leukocyte differentiation	35/889	321/18870	3.58E-06	0.00129225	0.001107297	IL34/PTPN2/BCL6/TNFSF4/SLC9B2/PIK3R1/KLF10/HMGB1/FBN1/CD46/ZFP36L1/CEBPB/LRRC17/ZFP36L2/NFKBIZ/WNT10B/EGR3/ACIN1/IL4R/GATA2/HOXA7/BGLAP/SOCS1/TNFRSF11B/TNFSF9/TESC/IL36B/GAS6/IL2RA/FOS/POU4F1/PF4/LTF/CLEC4G/CCL19	35
GO:1903037	BP	GO:1903037	regulation of leukocyte cell-cell adhesion	39/889	382/18870	5.03E-06	0.00169537	0.00145272	WNK1/PTPN2/BCL6/TNFSF4/CCL28/PLA2G2D/SOCS6/PTAFR/CD70/HMGB1/IGF2/ABL2/CD46/CEBPB/MAP3K8/ARG2/CD55/NFKBIZ/ARG1/FYN/WNT10B/EGR3/IL4R/PLA2G5/SOCS1/TNFSF9/IL36B/CD209/ELANE/IL2RA/SELP/CD47/CCL21/IL6/DAPL1/CD24/SELE/CLEC4G/CCL19	39
GO:0002761	BP	GO:0002761	regulation of myeloid leukocyte differentiation	19/889	124/18870	5.40E-06	0.001708947	0.001464354	IL34/PTPN2/SLC9B2/PIK3R1/KLF10/FBN1/ZFP36L1/CEBPB/LRRC17/ACIN1/GATA2/HOXA7/BGLAP/TNFRSF11B/TESC/FOS/POU4F1/PF4/LTF	19
GO:0002687	BP	GO:0002687	positive regulation of leukocyte migration	21/889	149/18870	6.84E-06	0.00203478	0.001743553	IL34/WNK1/EDN2/IL1R1/PIK3R1/TNFRSF18/PTAFR/HMGB1/ABL2/WNT5A/APP/ITGB3/ICAM1/GAS6/SELP/CD47/CCL21/IL6/VEGFA/SELE/CCL19	21
GO:0002697	BP	GO:0002697	regulation of immune effector process	39/889	389/18870	7.73E-06	0.00217185	0.001861005	RAET1E/EVPL/IL1R1/BCL6/TNFSF4/IRAK3/C4BPB/PTAFR/TWIST1/HMGB1/CD46/TNFRSF1B/CLCF1/SERPING1/WNT5A/CD55/NOS2/NCR3/NFKBIZ/ARG1/TAP2/CD177/C17orf99/IL18R1/GPRC5B/CFH/IL4R/PLA2G5/GATA2/FFAR3/PRG2/SERPINB9/ICAM1/CD47/CD5L/IL6/SPON2/CLEC4G/CCL19	39
GO:1903131	BP	GO:1903131	mononuclear cell differentiation	45/889	481/18870	9.67E-06	0.002574231	0.002205795	IL34/PTPN2/BCL6/TNFSF4/PIK3R1/PLA2G2D/HMGB1/PRTN3/CD46/ZFP36L1/CLCF1/CEBPB/MS4A1/FZD8/ZFP36L2/KLF6/NFKBIZ/C17orf99/IL18R1/CLEC4D/WNT10B/EGR3/ACIN1/IL4R/HOXA7/CD19/BCL3/LFNG/SOCS3/SOCS1/LY9/LEPR/TNFSF9/MYB/IL36B/GAS6/IL2RA/IL6/VEGFA/FOS/UBD/MT1G/CLEC4G/CCL19/RUNX2	45
GO:0050878	BP	GO:0050878	regulation of body fluid levels	37/889	365/18870	1.03E-05	0.002595906	0.002224368	PROS1/AKAP11/AQP2/HEG1/WNK1/GHRHR/EDNRB/C4BPB/TFPI/HYAL2/NOS3/SERPING1/ENTPD1/GP1BB/P2RX1/SLC29A1/P2RY2/VDR/PLAT/VWF/PROCR/COX2/SCUBE1/ITGB3/HIF1A/ADAMTS18/F13A1/GAS6/SLC7A11/COL3A1/SELP/MMRN1/IL6/KRT1/VEGFA/NFE2/PF4	37
GO:0002685	BP	GO:0002685	regulation of leukocyte migration	27/889	230/18870	1.21E-05	0.002907553	0.002491411	IL34/PLCB1/WNK1/EDN2/IL1R1/CCL28/PIK3R1/TNFRSF18/PTAFR/HMGB1/ABL2/WNT5A/CD200/APP/CNN2/HOXA7/ITGB3/ICAM1/GAS6/ELANE/SELP/CD47/CCL21/IL6/VEGFA/SELE/CCL19	27
GO:0007162	BP	GO:0007162	negative regulation of cell adhesion	33/889	312/18870	1.28E-05	0.002939131	0.002518469	WNK1/PTPN2/BCL6/TNFSF4/CCL28/PIK3R1/PLA2G2D/MMP2/SOCS6/HMGB1/ITGB1BP1/CEBPB/ARG2/CDH13/ARG1/FZD4/GBP1/SNAI2/IL4R/DACT2/PLA2G5/HOXA7/EPCAM/SOCS1/ADAMTS18/TACSTD2/CDH1/IL2RA/BMP6/CCL21/VEGFA/DAPL1/CLEC4G	33
GO:0002691	BP	GO:0002691	regulation of cellular extravasation	10/889	41/18870	1.51E-05	0.003222039	0.002760886	PLCB1/IL1R1/CCL28/PTAFR/ICAM1/ELANE/SELP/CD47/CCL21/SELE	10
GO:0030099	BP	GO:0030099	myeloid cell differentiation	41/889	430/18870	1.53E-05	0.003222039	0.002760886	IL34/HMGB2/PTPN2/PARP1/BCL6/SLC9B2/PIK3R1/KLF10/FBN1/PRTN3/ZFP36L1/CEBPB/LRRC17/GP1BB/WDR1/KLF2/NAGLU/IGSF23/TSPO2/ACIN1/APP/GATA2/HOXA7/BGLAP/SOCS1/HIF1A/TNFRSF11B/HSPA1B/TESC/ZFP36/MYB/AHSP/VEGFA/FOS/POU4F1/UBD/PF4/LTF/MT1G/ALAS2/CCL19	41
GO:0010038	BP	GO:0010038	response to metal ion	36/889	359/18870	1.71E-05	0.003452175	0.002958084	NFATC2/KCNK3/KCNC1/AQP2/PARP1/BSG/IMPA2/DLG4/JUN/WNT5A/TTN/CRIP1/ADCY1/OTC/PGAM2/BGLAP/PENK/HIF1A/TNFRSF11B/ANK3/CYP2R1/CACNA1H/CDH1/SLC30A3/BMP6/MT1E/MT1H/MT1B/FABP4/FOS/INHBB/CYP1A1/MT1X/MT1G/S100A8/FOSB	36
GO:0018108	BP	GO:0018108	peptidyl-tyrosine phosphorylation	30/889	276/18870	1.85E-05	0.003595103	0.003080555	IL34/PTPN2/TNFRSF18/HES5/LRP8/HYAL2/IGF2/ABL2/DLG4/CLCF1/ANGPT4/CLK1/ENPP2/BLK/AATK/FYN/GPRC5B/APP/SOCS3/SOCS1/ITGB3/INSR/HBEGF/FLT1/SFRP2/BMP6/LTK/IL6/VEGFA/AREG	30
GO:0050673	BP	GO:0050673	epithelial cell proliferation	44/889	480/18870	2.00E-05	0.003595103	0.003080555	HMGB2/B4GALT1/SERPINB1/EDNRB/COL8A2/HES5/TWIST1/HMGB1/ITGB1BP1/IGF2/PPP1R16B/PPARD/FGF1/ZFP36L1/CEBPB/WNT5A/STXBP4/CDH13/NFKBIZ/SIX1/VDR/SNAI2/WNT10B/EGR3/GATA2/EGFL7/BGLAP/ITGB3/HIF1A/ZFP36/TACSTD2/FLT1/COL8A1/LRG1/SFRP2/PROK2/BMP6/SCG2/IL6/VEGFA/DLX6/IGFBP3/AREG/RUNX2	44
GO:1902107	BP	GO:1902107	positive regulation of leukocyte differentiation	23/889	185/18870	2.09E-05	0.003595103	0.003080555	IL34/BCL6/TNFSF4/SLC9B2/KLF10/HMGB1/CD46/ZFP36L1/NFKBIZ/WNT10B/EGR3/ACIN1/IL4R/SOCS1/TNFSF9/TESC/IL36B/GAS6/IL2RA/FOS/POU4F1/PF4/CCL19	23
GO:1903708	BP	GO:1903708	positive regulation of hemopoiesis	23/889	185/18870	2.09E-05	0.003595103	0.003080555	IL34/BCL6/TNFSF4/SLC9B2/KLF10/HMGB1/CD46/ZFP36L1/NFKBIZ/WNT10B/EGR3/ACIN1/IL4R/SOCS1/TNFSF9/TESC/IL36B/GAS6/IL2RA/FOS/POU4F1/PF4/CCL19	23
GO:0018212	BP	GO:0018212	peptidyl-tyrosine modification	30/889	278/18870	2.13E-05	0.003595103	0.003080555	IL34/PTPN2/TNFRSF18/HES5/LRP8/HYAL2/IGF2/ABL2/DLG4/CLCF1/ANGPT4/CLK1/ENPP2/BLK/AATK/FYN/GPRC5B/APP/SOCS3/SOCS1/ITGB3/INSR/HBEGF/FLT1/SFRP2/BMP6/LTK/IL6/VEGFA/AREG	30
GO:0062012	BP	GO:0062012	regulation of small molecule metabolic process	34/889	337/18870	2.56E-05	0.004178435	0.003580399	ME1/PTPN2/PARP1/PTAFR/TWIST1/IGF2/SESN2/ENO1/NOS3/PPARD/FGF1/PRKAG2/MIDN/LPCAT3/NOS2/ABCG4/SNAI2/CDA/APP/CES1/BGLAP/INSR/HIF1A/LEPR/MLXIPL/SLC7A11/IER3/BMP6/SIK1/FMO2/H19/TFF3/IGFBP3/DDIT4	34
GO:0097305	BP	GO:0097305	response to alcohol	28/889	254/18870	2.70E-05	0.004270093	0.003658938	NEFL/PARP1/TNFSF4/ND4/ADCY3/LRP8/ITPR2/FOSL1/FDX1/TP53INP1/ADCY1/KLF2/FYN/PRKCB/CDA/CES1/BGLAP/PENK/PTGFR/PTGDR/CDH1/CLDN5/CCL21/FOS/INHBB/S100A8/FOSB/CCL19	28
GO:0003018	BP	GO:0003018	vascular process in circulatory system	29/889	269/18870	2.96E-05	0.004531606	0.003883022	SLC19A1/SLC13A3/EDN2/EDNRB/MMP2/SLC27A1/NTS/ECE1/ITGB1BP1/NOS3/ATP1A4/OCLN/SLC6A17/ADRB1/P2RX1/SLC29A1/P2RY2/KLF2/UTS2R/PDE2A/KEL/INSR/LEPR/CBS/CLDN5/SLC2A3/BMP6/VEGFA/UTS2	29
GO:0048704	BP	GO:0048704	embryonic skeletal system morphogenesis	15/889	94/18870	3.17E-05	0.004531606	0.003883022	GRHL2/WDR19/MTHFD1L/DLX2/TWIST1/HOXD10/HOXD3/IRX5/ALX1/SIX1/HOXC4/HOXB5/HOXA7/MDFI/RUNX2	15
GO:0001666	BP	GO:0001666	response to hypoxia	31/889	298/18870	3.20E-05	0.004531606	0.003883022	KCNK3/ND5/ND4/MMP2/PLK3/ITPR2/TWIST1/ENO1/PPARD/ZFP36L1/ANGPT4/NOS2/SLC29A1/PLOD2/FZD4/PLAT/EGLN3/PENK/HIF1A/MYB/CBS/UCP3/VEGFA/FOS/NR4A2/CD24/DDIT4/CYP1A1/ANGPTL4/ALAS2/HILPDA	31
GO:0010720	BP	GO:0010720	positive regulation of cell development	41/889	444/18870	3.22E-05	0.004531606	0.003883022	IL34/NEFL/HAPLN3/BCL6/TNFSF4/SLC9B2/IST1/WNT3/LRP8/KLF10/HMGB1/CD46/ZFP36L1/TNFRSF1B/CLCF1/VCAN/NFKBIZ/FZD4/ROBO2/WNT10B/EGR3/ACIN1/IL4R/SOCS1/PTPRZ1/HIF1A/TNFSF9/TESC/MYB/IL36B/TGM2/GAS6/IL2RA/CLDN5/IL6/VEGFA/FOS/METRN/POU4F1/PF4/CCL19	41
GO:0002292	BP	GO:0002292	T cell differentiation involved in immune response	14/889	84/18870	3.51E-05	0.004799777	0.004112811	BCL6/TNFSF4/HMGB1/CD46/NFKBIZ/IL18R1/CLEC4D/IL4R/BCL3/SOCS3/LY9/MYB/IL6/CCL19	14
GO:2000630	BP	GO:2000630	positive regulation of miRNA metabolic process	12/889	64/18870	3.79E-05	0.005046114	0.004323891	KLF5/KCNQ1OT1/JUN/FOSL1/SMAD6/DNM3OS/MYCN/GATA2/HIF1A/MYB/FOS/XIST	12
GO:0051591	BP	GO:0051591	response to cAMP	14/889	85/18870	4.02E-05	0.005218644	0.004471728	BSG/ITPR2/PTAFR/EZR/ZFP36L1/FOSL1/FDX1/WNT10B/PDE2A/PENK/FOS/INHBB/AREG/FOSB	14
GO:0035710	BP	GO:0035710	CD4-positive, alpha-beta T cell activation	17/889	119/18870	4.22E-05	0.005279256	0.004523665	BCL6/TNFSF4/PLA2G2D/HMGB1/ARG2/CD55/NFKBIZ/IL18R1/IL4R/BCL3/SOCS3/SOCS1/LY9/MYB/IL2RA/IL6/CCL19	17
GO:0003158	BP	GO:0003158	endothelium development	19/889	143/18870	4.28E-05	0.005279256	0.004523665	NRG1/CSNK2B/HEG1/PLCB1/EDNRB/PPP1R16B/EZR/FGF1/BARX1/FZD4/NAGLU/PDE2A/HOXB5/SCUBE1/ADAMTS12/ICAM1/CLDN5/BMP6/VEGFA	19
GO:0007219	BP	GO:0007219	Notch signaling pathway	22/889	181/18870	4.45E-05	0.005296748	0.004538653	BCL6/TSPAN5/DLX2/HES5/ITGB1BP1/NEURL1B/NOS3/CD46/ANGPT4/HOXD3/CDK3/SIX1/ROBO2/SNAI2/APH1A/PGAM2/APP/GATA2/EGFL7/CHAC1/LFNG/IL2RA	22
GO:2000628	BP	GO:2000628	regulation of miRNA metabolic process	14/889	86/18870	4.60E-05	0.005296748	0.004538653	KLF5/KCNQ1OT1/TWIST1/PPARD/JUN/FOSL1/SMAD6/DNM3OS/MYCN/GATA2/HIF1A/MYB/FOS/XIST	14
GO:0045444	BP	GO:0045444	fat cell differentiation	27/889	248/18870	4.65E-05	0.005296748	0.004538653	PLCB1/TRIB2/KLF5/PPARD/ZFP36L1/CEBPB/WNT5A/ADRB1/ZFP36L2/SIX1/SMAD6/SH2B2/SNAI2/WNT10B/RETN/GATA2/SOCS1/ZFP36/LRG1/SFRP2/STEAP4/IL6/FABP4/INHBB/WIF1/NR4A2/FRZB	27
GO:0045785	BP	GO:0045785	positive regulation of cell adhesion	43/889	482/18870	4.71E-05	0.005296748	0.004538653	PTPN23/BCL6/TNFSF4/CCL28/TNFRSF18/PTAFR/CD70/HMGB1/ITGB1BP1/IGF2/ABL2/CD46/WNT5A/MAP3K8/CD55/ITGA6/CDH13/NFKBIZ/FYN/WNT10B/EGR3/IL4R/EGFLAM/SOCS1/ITGB3/TNFSF9/ANK3/IL36B/CD209/TGM2/ELANE/COL8A1/IL2RA/SFRP2/SELP/MMRN1/CD47/CCL21/IL6/VEGFA/CD24/SELE/CCL19	43
GO:0042060	BP	GO:0042060	wound healing	39/889	423/18870	5.16E-05	0.005678391	0.004865673	PROS1/CORO1B/NRG1/EVPL/B4GALT1/C4BPB/TFPI/RAB3A/NOS3/PPARD/FGF1/SERPING1/ENTPD1/WNT5A/OCLN/GP1BB/P2RX1/ARHGEF19/PLAT/VWF/GATA2/PROCR/SCUBE1/CNN2/ITGB3/HIF1A/ADAMTS18/HBEGF/F13A1/GAS6/LRG1/SLC7A11/COL3A1/SELP/MMRN1/IL6/KRT1/VEGFA/PF4	39
GO:0030198	BP	GO:0030198	extracellular matrix organization	32/889	321/18870	5.53E-05	0.00595373	0.005101604	B4GALT1/LOXL1/COL8A2/CHADL/NID2/MMP2/LOXL4/TNFRSF1B/MMP24/NPHP3/COL5A2/APP/PXDN/COL23A1/BCL3/EGFLAM/ITGB3/TNFRSF11B/ADAMTS12/ADAMTS18/COL12A1/GAS6/ELANE/COL8A1/SFRP2/COL3A1/MMP3/IL6/CMA1/ADAMTS5/TNXB/MMP23B	32
GO:0022409	BP	GO:0022409	positive regulation of cell-cell adhesion	32/889	322/18870	5.87E-05	0.006062515	0.00519482	PTPN23/BCL6/TNFSF4/PTAFR/CD70/HMGB1/IGF2/ABL2/CD46/WNT5A/MAP3K8/CD55/NFKBIZ/FYN/WNT10B/EGR3/IL4R/SOCS1/TNFSF9/ANK3/IL36B/CD209/ELANE/IL2RA/SELP/MMRN1/CD47/CCL21/IL6/CD24/SELE/CCL19	32
GO:0043062	BP	GO:0043062	extracellular structure organization	32/889	322/18870	5.87E-05	0.006062515	0.00519482	B4GALT1/LOXL1/COL8A2/CHADL/NID2/MMP2/LOXL4/TNFRSF1B/MMP24/NPHP3/COL5A2/APP/PXDN/COL23A1/BCL3/EGFLAM/ITGB3/TNFRSF11B/ADAMTS12/ADAMTS18/COL12A1/GAS6/ELANE/COL8A1/SFRP2/COL3A1/MMP3/IL6/CMA1/ADAMTS5/TNXB/MMP23B	32
GO:0050867	BP	GO:0050867	positive regulation of cell activation	37/889	396/18870	6.04E-05	0.006114454	0.005239325	NFATC2/TNIP2/BCL6/TNFSF4/PTAFR/CD70/HMGB1/IGF2/ABL2/CD46/CLCF1/WNT5A/MAP3K8/GP1BB/CD55/SPACA3/NFKBIZ/CD177/FYN/CLEC4D/WNT10B/EGR3/IL4R/GATA2/SOCS1/TNFSF9/MYB/IL36B/CD209/GAS6/IL2RA/SELP/CD47/CCL21/IL6/CD24/CCL19	37
GO:0045229	BP	GO:0045229	external encapsulating structure organization	32/889	323/18870	6.23E-05	0.006181494	0.00529677	B4GALT1/LOXL1/COL8A2/CHADL/NID2/MMP2/LOXL4/TNFRSF1B/MMP24/NPHP3/COL5A2/APP/PXDN/COL23A1/BCL3/EGFLAM/ITGB3/TNFRSF11B/ADAMTS12/ADAMTS18/COL12A1/GAS6/ELANE/COL8A1/SFRP2/COL3A1/MMP3/IL6/CMA1/ADAMTS5/TNXB/MMP23B	32
GO:0048562	BP	GO:0048562	embryonic organ morphogenesis	30/889	295/18870	6.50E-05	0.006325414	0.005420091	GRHL2/WDR19/SLITRK6/MTHFD1L/TTC39C/MICAL2/DLX2/TWIST1/FBN1/HOXD10/HOXD3/IRX5/WNT5A/ALX1/NDRG4/SIX1/HOXC4/NAGLU/FBN2/NPHP3/HOXB5/GATA2/HOXA7/HIF1A/ALDH1A3/CTHRC1/MDFI/DLX6/FRZB/RUNX2	30
GO:0071222	BP	GO:0071222	cellular response to lipopolysaccharide	25/889	226/18870	6.76E-05	0.006455249	0.005531344	HMGB2/TNIP2/EDNRB/TNFSF4/IRAK3/PTAFR/HMGB1/NOS3/TNFRSF1B/WNT5A/CD55/NOS2/NFKBIZ/PF4V1/ZFP36/IL36B/PDE4B/BMP6/MMP3/IL6/SPON2/PF4/LTF/CAMP/DEFA3	25
GO:0045637	BP	GO:0045637	regulation of myeloid cell differentiation	24/889	213/18870	7.01E-05	0.006570448	0.005630055	IL34/HMGB2/PTPN2/SLC9B2/PIK3R1/KLF10/FBN1/ZFP36L1/CEBPB/LRRC17/ACIN1/GATA2/HOXA7/BGLAP/HIF1A/TNFRSF11B/HSPA1B/TESC/ZFP36/MYB/FOS/POU4F1/PF4/LTF	24
GO:0001649	BP	GO:0001649	osteoblast differentiation	27/889	257/18870	8.58E-05	0.007771662	0.006659346	RRBP1/KCNQ1OT1/WNT3/TWIST1/IGF2/CEBPB/VCAN/FHL2/SMAD6/ZHX3/DHH/SNAI2/FBN2/WNT10B/IFITM1/BGLAP/SNRNP200/PENK/HEMGN/CTHRC1/SFRP2/BMP6/IL6/IGFBP3/AREG/LTF/RUNX2	27
GO:0071294	BP	GO:0071294	cellular response to zinc ion	7/889	24/18870	8.60E-05	0.007771662	0.006659346	KCNK3/PARP1/MT1E/MT1H/MT1B/MT1X/MT1G	7
GO:0048705	BP	GO:0048705	skeletal system morphogenesis	25/889	230/18870	8.99E-05	0.007963935	0.0068241	ANKRD11/GRHL2/WDR19/MTHFD1L/DLX2/MMP2/HYAL2/TWIST1/HOXD10/HOXD3/IRX5/ALX1/SIX1/HOXC4/FBN2/WNT10B/HOXB5/HOXA7/CBS/COL3A1/BMP6/MDFI/SFRP4/LTF/RUNX2	25
GO:0036293	BP	GO:0036293	response to decreased oxygen levels	31/889	315/18870	9.13E-05	0.007963935	0.0068241	KCNK3/ND5/ND4/MMP2/PLK3/ITPR2/TWIST1/ENO1/PPARD/ZFP36L1/ANGPT4/NOS2/SLC29A1/PLOD2/FZD4/PLAT/EGLN3/PENK/HIF1A/MYB/CBS/UCP3/VEGFA/FOS/NR4A2/CD24/DDIT4/CYP1A1/ANGPTL4/ALAS2/HILPDA	31
GO:0010721	BP	GO:0010721	negative regulation of cell development	29/889	287/18870	9.58E-05	0.008180236	0.007009443	SEMA6B/PTPN2/BCL6/EDNRB/TNFSF4/DLX2/PIK3R1/SEMA3F/HES5/WNT3/HMGB1/FBN1/TSC22D1/WNT5A/LRRC17/SNAI2/IL4R/GATA2/HOXA7/SOCS1/TNFRSF11B/SEMA3G/CDH1/SEMA5B/IL6/VEGFA/FRZB/LTF/CLEC4G	29
GO:0051384	BP	GO:0051384	response to glucocorticoid	17/889	127/18870	9.70E-05	0.008180236	0.007009443	NEFL/GHRHR/PTAFR/ZFP36L1/FOSL1/ND3/ZFP36L2/GJB2/BGLAP/ZFP36/UCP3/BMP6/IL6/FOS/DDIT4/AREG/FOSB	17
GO:0022408	BP	GO:0022408	negative regulation of cell-cell adhesion	23/889	205/18870	0.000105123	0.008720061	0.007472005	WNK1/PTPN2/BCL6/TNFSF4/CCL28/PLA2G2D/SOCS6/HMGB1/CEBPB/ARG2/ARG1/IL4R/PLA2G5/EPCAM/SOCS1/ADAMTS18/CDH1/IL2RA/BMP6/CCL21/VEGFA/DAPL1/CLEC4G	23
GO:1903039	BP	GO:1903039	positive regulation of leukocyte cell-cell adhesion	28/889	275/18870	0.000110212	0.008823126	0.00756032	BCL6/TNFSF4/PTAFR/CD70/HMGB1/IGF2/ABL2/CD46/MAP3K8/CD55/NFKBIZ/FYN/WNT10B/EGR3/IL4R/SOCS1/TNFSF9/IL36B/CD209/ELANE/IL2RA/SELP/CD47/CCL21/IL6/CD24/SELE/CCL19	28
GO:0043367	BP	GO:0043367	CD4-positive, alpha-beta T cell differentiation	14/889	93/18870	0.000110772	0.008823126	0.00756032	BCL6/TNFSF4/PLA2G2D/HMGB1/NFKBIZ/IL18R1/IL4R/BCL3/SOCS3/SOCS1/LY9/MYB/IL6/CCL19	14
GO:0045926	BP	GO:0045926	negative regulation of growth	26/889	247/18870	0.000111597	0.008823126	0.00756032	SEMA6B/BCL6/SEMA3F/WNT3/HYAL2/SESN2/ENO1/EI24/WNT5A/ADRB1/WWC1/CDA/HIF1A/HSPA1B/SEMA3G/CDH1/NDRG3/CGA/SFRP2/SEMA5B/MT1E/MT1H/MT1B/FRZB/MT1X/MT1G	26
GO:0010586	BP	GO:0010586	miRNA metabolic process	15/889	105/18870	0.000117292	0.009130707	0.007823878	KLF5/KCNQ1OT1/TWIST1/PPARD/JUN/FOSL1/DDX17/SMAD6/DNM3OS/MYCN/GATA2/HIF1A/MYB/FOS/XIST	15
GO:1903236	BP	GO:1903236	regulation of leukocyte tethering or rolling	6/889	18/18870	0.000122479	0.00939008	0.008046128	CCL28/PTAFR/ELANE/SELP/CCL21/SELE	6
GO:1903707	BP	GO:1903707	negative regulation of hemopoiesis	16/889	118/18870	0.000132193	0.009939371	0.008516803	PTPN2/BCL6/TNFSF4/PIK3R1/HMGB1/FBN1/TSC22D1/LRRC17/SNAI2/IL4R/GATA2/HOXA7/SOCS1/TNFRSF11B/LTF/CLEC4G	16
GO:0030217	BP	GO:0030217	T cell differentiation	30/889	307/18870	0.000133573	0.009939371	0.008516803	PTPN2/BCL6/TNFSF4/PIK3R1/PLA2G2D/HMGB1/CD46/ZFP36L1/FZD8/ZFP36L2/NFKBIZ/IL18R1/CLEC4D/WNT10B/EGR3/IL4R/BCL3/LFNG/SOCS3/SOCS1/LY9/LEPR/TNFSF9/MYB/IL36B/IL2RA/IL6/CLEC4G/CCL19/RUNX2	30
GO:0042093	BP	GO:0042093	T-helper cell differentiation	12/889	73/18870	0.000143796	0.0104763	0.008976884	BCL6/TNFSF4/HMGB1/NFKBIZ/IL18R1/IL4R/BCL3/SOCS3/LY9/MYB/IL6/CCL19	12
GO:0001503	BP	GO:0001503	ossification	39/889	444/18870	0.000144929	0.0104763	0.008976884	ATP6V0A4/BCOR/RRBP1/KCNQ1OT1/MMP2/WNT3/KLF10/TWIST1/IGF2/CEBPB/WNT5A/VCAN/FHL2/SMAD6/ZHX3/DHH/VDR/SNAI2/FBN2/WNT10B/COL5A2/IFITM1/BGLAP/SNRNP200/PENK/HIF1A/HEMGN/CLEC3A/CTHRC1/ADAMTS12/CBS/SFRP2/BMP6/IL6/IGFBP3/AREG/LTF/CHRDL2/RUNX2	39
GO:0071280	BP	GO:0071280	cellular response to copper ion	7/889	26/18870	0.000150519	0.010727126	0.00919181	AQP2/MT1E/MT1H/MT1B/CYP1A1/MT1X/MT1G	7
GO:0045123	BP	GO:0045123	cellular extravasation	12/889	74/18870	0.000164381	0.011483749	0.009840142	PLCB1/IL1R1/CCL28/PTAFR/PRTN3/CD177/ICAM1/ELANE/SELP/CD47/CCL21/SELE	12
GO:0071219	BP	GO:0071219	cellular response to molecule of bacterial origin	25/889	239/18870	0.000165675	0.011483749	0.009840142	HMGB2/TNIP2/EDNRB/TNFSF4/IRAK3/PTAFR/HMGB1/NOS3/TNFRSF1B/WNT5A/CD55/NOS2/NFKBIZ/PF4V1/ZFP36/IL36B/PDE4B/BMP6/MMP3/IL6/SPON2/PF4/LTF/CAMP/DEFA3	25
GO:0002294	BP	GO:0002294	CD4-positive, alpha-beta T cell differentiation involved in immune response	12/889	75/18870	0.000187433	0.012816374	0.010982035	BCL6/TNFSF4/HMGB1/NFKBIZ/IL18R1/IL4R/BCL3/SOCS3/LY9/MYB/IL6/CCL19	12
GO:0070482	BP	GO:0070482	response to oxygen levels	32/889	343/18870	0.00019113	0.012894935	0.011049352	KCNK3/ND5/ND4/MMP2/PLK3/ITPR2/TWIST1/ENO1/PPARD/ZFP36L1/ANGPT4/NOS2/SLC29A1/PLOD2/FZD4/ATP6/PLAT/EGLN3/PENK/HIF1A/MYB/CBS/UCP3/VEGFA/FOS/NR4A2/CD24/DDIT4/CYP1A1/ANGPTL4/ALAS2/HILPDA	32
GO:0071248	BP	GO:0071248	cellular response to metal ion	22/889	200/18870	0.00019606	0.01305346	0.011185189	NFATC2/KCNK3/AQP2/PARP1/DLG4/JUN/WNT5A/ADCY1/ANK3/CACNA1H/CDH1/BMP6/MT1E/MT1H/MT1B/FABP4/FOS/INHBB/CYP1A1/MT1X/MT1G/FOSB	22
GO:0001819	BP	GO:0001819	positive regulation of cytokine production	42/889	499/18870	0.000207438	0.013601906	0.011655138	IL1RAP/HMGB2/HEG1/PLCB1/IL1R1/TNFSF4/KCNQ1OT1/PIK3R1/IRAK3/HYAL2/PTAFR/TWIST1/BTN3A1/HMGB1/CD46/CEBPB/WNT5A/CD55/NOS2/CD200/SIGLEC16/IL18R1/NLRP2/GPRC5B/IL4R/APP/BCL3/FFAR3/LY9/PRG2/HIF1A/HSPA1B/MYB/ELANE/PDE4B/IL6/H19/SPON2/TNXB/PF4/HILPDA/CCL19	42
GO:0002287	BP	GO:0002287	alpha-beta T cell activation involved in immune response	12/889	76/18870	0.000213186	0.013601906	0.011655138	BCL6/TNFSF4/HMGB1/NFKBIZ/IL18R1/IL4R/BCL3/SOCS3/LY9/MYB/IL6/CCL19	12
GO:0002293	BP	GO:0002293	alpha-beta T cell differentiation involved in immune response	12/889	76/18870	0.000213186	0.013601906	0.011655138	BCL6/TNFSF4/HMGB1/NFKBIZ/IL18R1/IL4R/BCL3/SOCS3/LY9/MYB/IL6/CCL19	12
GO:0044406	BP	GO:0044406	adhesion of symbiont to host	5/889	13/18870	0.000215146	0.013601906	0.011655138	ICAM1/CD209/GAS6/INHBB/LTF	5
GO:0006882	BP	GO:0006882	intracellular zinc ion homeostasis	8/889	36/18870	0.000219257	0.013601906	0.011655138	SLC30A5/SLC39A14/MT1E/MT1H/MT1B/MT1X/MT1G/S100A8	8
GO:0001938	BP	GO:0001938	positive regulation of endothelial cell proliferation	15/889	111/18870	0.000220426	0.013601906	0.011655138	HMGB2/HMGB1/IGF2/PPP1R16B/WNT5A/CDH13/EGR3/GATA2/EGFL7/ITGB3/HIF1A/LRG1/BMP6/SCG2/VEGFA	15
GO:0009636	BP	GO:0009636	response to toxic substance	26/889	258/18870	0.000225238	0.013731406	0.011766104	NEFL/AKR1B10/KCNC1/GABRB1/SESN2/NOS3/TP53INP1/PXDN/CES1/PENK/ALDH1A1/ALB/ADH4/CDH1/SLC7A11/MT1E/MT1H/MT1B/H19/FOS/INHBB/CYP1A1/MT1X/MT1G/HBG1/HBD	26
GO:0031960	BP	GO:0031960	response to corticosteroid	18/889	149/18870	0.000230513	0.013875606	0.011889665	NEFL/GHRHR/PARP1/PTAFR/ZFP36L1/FOSL1/ND3/ZFP36L2/GJB2/BGLAP/ZFP36/UCP3/BMP6/IL6/FOS/DDIT4/AREG/FOSB	18
GO:0033627	BP	GO:0033627	cell adhesion mediated by integrin	13/889	88/18870	0.000233949	0.013875606	0.011889665	WNK1/FBN1/ITGB1BP1/ITGA6/ITGBL1/SNAI2/ITGAE/ITGB3/TESC/ICAM1/SFRP2/MMRN1/CCL21	13
GO:0006525	BP	GO:0006525	arginine metabolic process	6/889	20/18870	0.00023583	0.013875606	0.011889665	NOS3/ARG2/NOS2/ARG1/OTC/ART4	6
GO:0007599	BP	GO:0007599	hemostasis	24/889	231/18870	0.000245793	0.014295542	0.012249498	PROS1/C4BPB/TFPI/NOS3/SERPING1/ENTPD1/GP1BB/P2RX1/PLAT/VWF/PROCR/SCUBE1/ITGB3/ADAMTS18/F13A1/GAS6/SLC7A11/COL3A1/SELP/MMRN1/IL6/KRT1/NFE2/PF4	24
GO:0002696	BP	GO:0002696	positive regulation of leukocyte activation	34/889	380/18870	0.000269078	0.015471986	0.013257564	NFATC2/TNIP2/BCL6/TNFSF4/PTAFR/CD70/HMGB1/IGF2/ABL2/CD46/CLCF1/WNT5A/MAP3K8/CD55/SPACA3/NFKBIZ/CD177/FYN/CLEC4D/WNT10B/EGR3/IL4R/GATA2/SOCS1/TNFSF9/IL36B/CD209/GAS6/IL2RA/CD47/CCL21/IL6/CD24/CCL19	34
GO:0050863	BP	GO:0050863	regulation of T cell activation	34/889	381/18870	0.000282481	0.016060147	0.013761545	PTPN2/BCL6/TNFSF4/PLA2G2D/SOCS6/CD70/HMGB1/IGF2/ABL2/CD46/TNFRSF1B/CEBPB/MAP3K8/ARG2/CD55/NFKBIZ/ARG1/FYN/WNT10B/EGR3/IL4R/PLA2G5/SOCS1/TNFSF9/IL36B/CD209/IL2RA/CD47/CCL21/IL6/DAPL1/CD24/CLEC4G/CCL19	34
GO:1903038	BP	GO:1903038	negative regulation of leukocyte cell-cell adhesion	18/889	152/18870	0.000295626	0.016545412	0.014177356	WNK1/PTPN2/BCL6/TNFSF4/CCL28/PLA2G2D/SOCS6/HMGB1/CEBPB/ARG2/ARG1/IL4R/PLA2G5/SOCS1/IL2RA/CCL21/DAPL1/CLEC4G	18
GO:0050919	BP	GO:0050919	negative chemotaxis	9/889	47/18870	0.000297556	0.016545412	0.014177356	FLRT3/NRG1/SEMA6B/SEMA3F/WNT5A/ROBO2/ITGB3/SEMA3G/SEMA5B	9
GO:0046683	BP	GO:0046683	response to organophosphorus	16/889	127/18870	0.000312603	0.017193152	0.014732389	BSG/ITPR2/PTAFR/EZR/ZFP36L1/FOSL1/FDX1/P2RX1/P2RY2/WNT10B/PDE2A/PENK/FOS/INHBB/AREG/FOSB	16
GO:1901533	BP	GO:1901533	negative regulation of hematopoietic progenitor cell differentiation	5/889	14/18870	0.000321724	0.017504534	0.014999205	HES5/DPF2/GATA2/ZFP36/MYB	5
GO:0097306	BP	GO:0097306	cellular response to alcohol	14/889	103/18870	0.000332629	0.017875453	0.015317036	TNFSF4/ADCY3/LRP8/ITPR2/FDX1/TP53INP1/ADCY1/KLF2/CES1/PTGFR/PTGDR/CDH1/FOS/INHBB	14
GO:1901654	BP	GO:1901654	response to ketone	22/889	208/18870	0.00034183	0.017875453	0.015317036	NEFL/GABRB1/PARP1/TNFSF4/ADCY3/PTAFR/ABHD2/FOSL1/FDX1/ADCY1/KLF2/CDA/GJB2/BGLAP/PTGFR/PTGDR/GAS6/CCL21/FOS/DDIT4/FOSB/CCL19	22
GO:0048706	BP	GO:0048706	embryonic skeletal system development	16/889	128/18870	0.000341969	0.017875453	0.015317036	GRHL2/WDR19/MTHFD1L/DLX2/TWIST1/HOXD10/HOXD3/IRX5/WNT5A/ALX1/SIX1/HOXC4/HOXB5/HOXA7/MDFI/RUNX2	16
GO:0071216	BP	GO:0071216	cellular response to biotic stimulus	26/889	265/18870	0.000342672	0.017875453	0.015317036	HMGB2/TNIP2/EDNRB/TNFSF4/IRAK3/PTAFR/HMGB1/NOS3/TNFRSF1B/WNT5A/CD55/NOS2/NFKBIZ/PF4V1/CDA/ZFP36/IL36B/PDE4B/BMP6/MMP3/IL6/SPON2/PF4/LTF/CAMP/DEFA3	26
GO:0045670	BP	GO:0045670	regulation of osteoclast differentiation	11/889	69/18870	0.00035544	0.018326184	0.015703256	SLC9B2/PIK3R1/KLF10/FBN1/CEBPB/LRRC17/BGLAP/TNFRSF11B/FOS/POU4F1/LTF	11
GO:0060326	BP	GO:0060326	cell chemotaxis	30/889	325/18870	0.000358556	0.018326184	0.015703256	IL34/CORO1B/HMGB2/WNK1/EDN2/EDNRB/CCL28/BSG/MMP2/PIP5K1C/HMGB1/FGF1/WNT5A/PLEKHG5/PF4V1/CKLF/EGR3/HBEGF/FLT1/GAS6/PDE4B/SCG2/CCL21/IL6/VEGFA/CCL14/PF4/S100A8/CCL13/CCL19	30
GO:1990266	BP	GO:1990266	neutrophil migration	16/889	129/18870	0.000373683	0.018908378	0.016202124	EDN2/IL1R1/BSG/PIP5K1C/PRTN3/CD177/WDR1/PF4V1/CKLF/PDE4B/CCL21/CCL14/PF4/S100A8/CCL13/CCL19	16
GO:0042129	BP	GO:0042129	regulation of T cell proliferation	20/889	182/18870	0.000380866	0.019081023	0.016350059	BCL6/TNFSF4/PLA2G2D/CD70/HMGB1/IGF2/CD46/TNFRSF1B/CEBPB/ARG2/CD55/ARG1/PLA2G5/TNFSF9/CD209/IL2RA/IL6/CD24/CLEC4G/CCL19	20
GO:0007596	BP	GO:0007596	blood coagulation	23/889	224/18870	0.000388465	0.019270899	0.016512759	PROS1/C4BPB/TFPI/NOS3/SERPING1/ENTPD1/GP1BB/P2RX1/PLAT/VWF/PROCR/SCUBE1/ITGB3/ADAMTS18/F13A1/GAS6/SLC7A11/COL3A1/SELP/MMRN1/IL6/KRT1/PF4	23
GO:0043616	BP	GO:0043616	keratinocyte proliferation	10/889	59/18870	0.000393793	0.019345544	0.016576721	PPARD/ZFP36L1/STXBP4/CDH13/NFKBIZ/VDR/SNAI2/ZFP36/LRG1/AREG	10
GO:1902893	BP	GO:1902893	regulation of miRNA transcription	11/889	70/18870	0.00040405	0.019611328	0.016804464	KLF5/TWIST1/PPARD/JUN/FOSL1/SMAD6/MYCN/GATA2/HIF1A/MYB/FOS	11
GO:0097530	BP	GO:0097530	granulocyte migration	18/889	156/18870	0.000406954	0.019611328	0.016804464	IL34/EDN2/IL1R1/BSG/PIP5K1C/PRTN3/CD177/WDR1/PF4V1/CKLF/PDE4B/SCG2/CCL21/CCL14/PF4/S100A8/CCL13/CCL19	18
GO:0010888	BP	GO:0010888	negative regulation of lipid storage	6/889	22/18870	0.000418719	0.019801085	0.016967063	PTPN2/ABHD5/PPARD/CES1/ITGB3/IL6	6
GO:0030449	BP	GO:0030449	regulation of complement activation	6/889	22/18870	0.000418719	0.019801085	0.016967063	C4BPB/CD46/SERPING1/CD55/CFH/CD5L	6
GO:0061614	BP	GO:0061614	miRNA transcription	11/889	71/18870	0.000458113	0.021463453	0.018391505	KLF5/TWIST1/PPARD/JUN/FOSL1/SMAD6/MYCN/GATA2/HIF1A/MYB/FOS	11
GO:0042098	BP	GO:0042098	T cell proliferation	22/889	213/18870	0.000475026	0.022051665	0.018895529	BCL6/TNFSF4/PLA2G2D/CD70/BTN3A1/HMGB1/IGF2/CD46/TNFRSF1B/CEBPB/ARG2/CD55/ARG1/FYN/PLA2G5/TNFSF9/CD209/IL2RA/IL6/CD24/CLEC4G/CCL19	22
GO:0071320	BP	GO:0071320	cellular response to cAMP	9/889	50/18870	0.000482162	0.022179449	0.019005024	ITPR2/PTAFR/EZR/ZFP36L1/FDX1/WNT10B/PDE2A/PENK/INHBB	9
GO:0050727	BP	GO:0050727	regulation of inflammatory response	36/889	425/18870	0.000510476	0.023270345	0.019939786	PTPN2/IL1R1/BCL6/EDNRB/TNFSF4/PLA2G2D/HYAL2/PPARD/TNFRSF1B/CEBPB/WNT5A/LPCAT3/NFKBIZ/CD200/CELF1/NLRP2/FYN/GPRC5B/PDE2A/APP/BIRC3/SOCS3/FFAR3/ADAMTS12/ZFP36/ELANE/IL2RA/IER3/CD47/MMP3/IL6/CMA1/KRT1/FABP4/SELE/S100A8	36
GO:0002718	BP	GO:0002718	regulation of cytokine production involved in immune response	15/889	120/18870	0.000518073	0.023379289	0.020033138	IL1R1/BCL6/TNFSF4/IRAK3/TWIST1/TNFRSF1B/WNT5A/CD55/ARG1/IL18R1/GPRC5B/FFAR3/PRG2/IL6/SPON2	15
GO:0050817	BP	GO:0050817	coagulation	23/889	229/18870	0.000530896	0.023379289	0.020033138	PROS1/C4BPB/TFPI/NOS3/SERPING1/ENTPD1/GP1BB/P2RX1/PLAT/VWF/PROCR/SCUBE1/ITGB3/ADAMTS18/F13A1/GAS6/SLC7A11/COL3A1/SELP/MMRN1/IL6/KRT1/PF4	23
GO:0071241	BP	GO:0071241	cellular response to inorganic substance	23/889	229/18870	0.000530896	0.023379289	0.020033138	NFATC2/KCNK3/AQP2/PARP1/DLG4/JUN/WNT5A/ADCY1/ANK3/CACNA1H/CDH1/BMP6/MMP3/MT1E/MT1H/MT1B/FABP4/FOS/INHBB/CYP1A1/MT1X/MT1G/FOSB	23
GO:0002262	BP	GO:0002262	myeloid cell homeostasis	19/889	173/18870	0.000531347	0.023379289	0.020033138	HMGB2/PTPN2/BCL6/HMGB1/ZFP36L1/KLF2/TSPO2/ACIN1/GATA2/HIF1A/HSPA1B/ZFP36/MYB/SLC7A11/PDE4B/AHSP/IL6/VEGFA/ALAS2	19
GO:0045063	BP	GO:0045063	T-helper 1 cell differentiation	6/889	23/18870	0.000544092	0.023530816	0.020162977	TNFSF4/HMGB1/NFKBIZ/IL18R1/IL4R/CCL19	6
GO:0046058	BP	GO:0046058	cAMP metabolic process	6/889	23/18870	0.000544092	0.023530816	0.020162977	PDE7B/PDE10A/ADCY3/ADCY1/ADCY4/PDE4B	6
GO:0050730	BP	GO:0050730	regulation of peptidyl-tyrosine phosphorylation	23/889	231/18870	0.000599518	0.025708128	0.022028662	IL34/PTPN2/TNFRSF18/HES5/LRP8/HYAL2/IGF2/DLG4/CLCF1/ANGPT4/ENPP2/FYN/GPRC5B/APP/SOCS3/SOCS1/ITGB3/HBEGF/SFRP2/BMP6/IL6/VEGFA/AREG	23
GO:0030098	BP	GO:0030098	lymphocyte differentiation	36/889	429/18870	0.000606514	0.025789594	0.022098468	PTPN2/BCL6/TNFSF4/PIK3R1/PLA2G2D/HMGB1/CD46/ZFP36L1/CLCF1/MS4A1/FZD8/ZFP36L2/KLF6/NFKBIZ/C17orf99/IL18R1/CLEC4D/WNT10B/EGR3/IL4R/CD19/BCL3/LFNG/SOCS3/SOCS1/LY9/LEPR/TNFSF9/MYB/IL36B/GAS6/IL2RA/IL6/CLEC4G/CCL19/RUNX2	36
GO:0048863	BP	GO:0048863	stem cell differentiation	24/889	246/18870	0.000617632	0.025846259	0.022147023	NRG1/SEMA6B/EDNRB/SEMA3F/HES5/WNT3/TWIST1/TCOF1/LBH/ZFP36L2/SIX1/MEOX1/SNAI2/HOXA7/BGLAP/EPCAM/HIF1A/ZFP36/SEMA3G/TACSTD2/SFRP2/SEMA5B/FRZB/RUNX2	24
GO:0002367	BP	GO:0002367	cytokine production involved in immune response	15/889	122/18870	0.000618063	0.025846259	0.022147023	IL1R1/BCL6/TNFSF4/IRAK3/TWIST1/TNFRSF1B/WNT5A/CD55/ARG1/IL18R1/GPRC5B/FFAR3/PRG2/IL6/SPON2	15
GO:0010273	BP	GO:0010273	detoxification of copper ion	5/889	16/18870	0.000648772	0.026368898	0.02259486	MT1E/MT1H/MT1B/MT1X/MT1G	5
GO:1990169	BP	GO:1990169	stress response to copper ion	5/889	16/18870	0.000648772	0.026368898	0.02259486	MT1E/MT1H/MT1B/MT1X/MT1G	5
GO:1902895	BP	GO:1902895	positive regulation of miRNA transcription	9/889	52/18870	0.000650903	0.026368898	0.02259486	KLF5/JUN/FOSL1/SMAD6/MYCN/GATA2/HIF1A/MYB/FOS	9
GO:0050679	BP	GO:0050679	positive regulation of epithelial cell proliferation	22/889	218/18870	0.000651406	0.026368898	0.02259486	HMGB2/B4GALT1/TWIST1/HMGB1/IGF2/PPP1R16B/FGF1/WNT5A/STXBP4/CDH13/EGR3/GATA2/EGFL7/ITGB3/HIF1A/LRG1/BMP6/SCG2/VEGFA/DLX6/AREG/RUNX2	22
GO:0045669	BP	GO:0045669	positive regulation of osteoblast differentiation	11/889	74/18870	0.000657865	0.026396329	0.022618365	CEBPB/ZHX3/FBN2/WNT10B/IFITM1/CTHRC1/SFRP2/BMP6/IL6/LTF/RUNX2	11
GO:0042092	BP	GO:0042092	type 2 immune response	8/889	42/18870	0.00066602	0.026396329	0.022618365	BCL6/TNFSF4/ARG2/ARG1/IL4R/BCL3/MYB/IL6	8
GO:0002286	BP	GO:0002286	T cell activation involved in immune response	15/889	123/18870	0.00067393	0.026396329	0.022618365	BCL6/TNFSF4/HMGB1/CD46/NFKBIZ/IL18R1/CLEC4D/IL4R/BCL3/SOCS3/LY9/MYB/ICAM1/IL6/CCL19	15
GO:0071774	BP	GO:0071774	response to fibroblast growth factor	15/889	123/18870	0.00067393	0.026396329	0.022618365	FLRT3/KCNC1/KIF16B/FGF20/GPC1/HYAL2/ITGB1BP1/FGF1/ZFP36L1/WNT5A/ZFP36L2/IER2/EGR3/ZFP36/RUNX2	15
GO:0008593	BP	GO:0008593	regulation of Notch signaling pathway	13/889	98/18870	0.000679592	0.026396329	0.022618365	BCL6/TSPAN5/DLX2/HES5/ITGB1BP1/NOS3/CD46/CDK3/ROBO2/GATA2/EGFL7/CHAC1/LFNG	13
GO:2000243	BP	GO:2000243	positive regulation of reproductive process	12/889	86/18870	0.000683383	0.026396329	0.022618365	PLCB1/EDNRB/UBE2B/PTAFR/WNT5A/RETN/LFNG/INSR/DEFB1/CACNA1H/VEGFA/INHBB	12
GO:1902106	BP	GO:1902106	negative regulation of leukocyte differentiation	14/889	111/18870	0.000718184	0.02751266	0.023574921	PTPN2/BCL6/TNFSF4/PIK3R1/HMGB1/FBN1/LRRC17/IL4R/GATA2/HOXA7/SOCS1/TNFRSF11B/LTF/CLEC4G	14
GO:0043618	BP	GO:0043618	regulation of transcription from RNA polymerase II promoter in response to stress	7/889	33/18870	0.000732989	0.02751266	0.023574921	ANKRD2/JUN/CEBPB/KLF2/ATF3/HIF1A/VEGFA	7
GO:0002703	BP	GO:0002703	regulation of leukocyte mediated immunity	24/889	249/18870	0.000733692	0.02751266	0.023574921	RAET1E/IL1R1/BCL6/TNFSF4/C4BPB/PTAFR/HMGB1/CD46/TNFRSF1B/CLCF1/CD55/NOS2/NCR3/ARG1/TAP2/CD177/C17orf99/IL18R1/IL4R/GATA2/SERPINB9/ICAM1/IL6/CLEC4G	24
GO:0045446	BP	GO:0045446	endothelial cell differentiation	15/889	124/18870	0.000734033	0.02751266	0.023574921	NRG1/HEG1/PLCB1/EDNRB/PPP1R16B/EZR/BARX1/FZD4/PDE2A/HOXB5/SCUBE1/ICAM1/CLDN5/BMP6/VEGFA	15
GO:0003007	BP	GO:0003007	heart morphogenesis	25/889	264/18870	0.000743873	0.0275729	0.02362654	GRHL2/TBX19/NRG1/HEG1/EPHB4/MICAL2/TWIST1/NOS3/WNT5A/FHL2/TTN/NDRG4/SIX1/ROBO2/SMAD6/NAGLU/SNAI2/NPHP3/INSR/HIF1A/CLDN5/SFRP2/VEGFA/ADAMTS5/POU4F1	25
GO:0051960	BP	GO:0051960	regulation of nervous system development	38/889	466/18870	0.000746539	0.0275729	0.02362654	IL34/FLRT3/NEFL/IL1RAP/HMGB2/SLITRK6/SEMA6B/HAPLN3/DLX2/IST1/SEMA3F/HES5/WNT3/LRP8/LRRN3/TNFRSF1B/CLCF1/WNT5A/VCAN/FZD4/ROBO2/SLITRK4/CLSTN3/NPHP3/BHLHE40/GATA2/PTPRZ1/HIF1A/MYB/SEMA3G/THBS2/CDH1/TGM2/SEMA5B/IL6/VEGFA/METRN/POU4F1	38
GO:0002251	BP	GO:0002251	organ or tissue specific immune response	8/889	43/18870	0.000784931	0.028780798	0.024661558	NOS2/C17orf99/FFAR3/DEFB1/IL6/LTF/CAMP/DEFA3	8
GO:0044650	BP	GO:0044650	adhesion of symbiont to host cell	4/889	10/18870	0.000817857	0.02968081	0.025432756	ICAM1/CD209/GAS6/INHBB	4
GO:0050870	BP	GO:0050870	positive regulation of T cell activation	24/889	251/18870	0.000821208	0.02968081	0.025432756	BCL6/TNFSF4/CD70/HMGB1/IGF2/ABL2/CD46/MAP3K8/CD55/NFKBIZ/FYN/WNT10B/EGR3/IL4R/SOCS1/TNFSF9/IL36B/CD209/IL2RA/CD47/CCL21/IL6/CD24/CCL19	24
GO:0048568	BP	GO:0048568	embryonic organ development	37/889	453/18870	0.00084564	0.030347073	0.02600366	GRHL2/WDR19/SLITRK6/CDC40/MTHFD1L/TTC39C/MICAL2/DLX2/TWIST1/ECE1/FBN1/IGF2/ZFP36L1/HOXD10/CEBPB/HOXD3/IRX5/WNT5A/ALX1/NDRG4/SIX1/HOXC4/NAGLU/FBN2/NPHP3/HOXB5/GATA2/HOXA7/SOCS3/HIF1A/ALDH1A3/CTHRC1/MDFI/VEGFA/DLX6/FRZB/RUNX2	37
GO:0030199	BP	GO:0030199	collagen fibril organization	10/889	65/18870	0.000869933	0.030999028	0.026562304	LOXL1/CHADL/LOXL4/COL5A2/PXDN/ADAMTS12/COL12A1/SFRP2/COL3A1/TNXB	10
GO:0048841	BP	GO:0048841	regulation of axon extension involved in axon guidance	7/889	34/18870	0.000885945	0.03134882	0.026862032	SEMA6B/SEMA3F/WNT3/WNT5A/SEMA3G/SEMA5B/VEGFA	7
GO:0050678	BP	GO:0050678	regulation of epithelial cell proliferation	34/889	407/18870	0.000918185	0.032264016	0.027646241	HMGB2/B4GALT1/EDNRB/HES5/TWIST1/HMGB1/IGF2/PPP1R16B/PPARD/FGF1/ZFP36L1/WNT5A/STXBP4/CDH13/SIX1/VDR/SNAI2/WNT10B/EGR3/GATA2/EGFL7/ITGB3/HIF1A/ZFP36/TACSTD2/FLT1/LRG1/SFRP2/BMP6/SCG2/VEGFA/DLX6/AREG/RUNX2	34
GO:0046631	BP	GO:0046631	alpha-beta T cell activation	19/889	181/18870	0.000924599	0.032265314	0.027647353	BCL6/TNFSF4/PLA2G2D/HMGB1/ARG2/CD55/NFKBIZ/IL18R1/IL4R/BCL3/SOCS3/SOCS1/LY9/MYB/IL2RA/IL6/DAPL1/CLEC4G/CCL19	19
GO:0030595	BP	GO:0030595	leukocyte chemotaxis	23/889	240/18870	0.001012682	0.035097055	0.030073803	IL34/WNK1/EDN2/EDNRB/BSG/MMP2/PIP5K1C/HMGB1/WNT5A/PF4V1/CKLF/FLT1/GAS6/PDE4B/SCG2/CCL21/IL6/VEGFA/CCL14/PF4/S100A8/CCL13/CCL19	23
GO:0048701	BP	GO:0048701	embryonic cranial skeleton morphogenesis	8/889	45/18870	0.001073783	0.036961512	0.03167141	GRHL2/WDR19/MTHFD1L/DLX2/TWIST1/IRX5/SIX1/RUNX2	8
GO:0045639	BP	GO:0045639	positive regulation of myeloid cell differentiation	13/889	103/18870	0.001091117	0.037075797	0.031769338	IL34/HMGB2/SLC9B2/KLF10/ZFP36L1/ACIN1/GATA2/HIF1A/HSPA1B/TESC/FOS/POU4F1/PF4	13
GO:0032148	BP	GO:0032148	activation of protein kinase B activity	6/889	26/18870	0.001099657	0.037075797	0.031769338	NRG1/ITGB1BP1/FGF1/WNT5A/INSR/GAS6	6
GO:0006956	BP	GO:0006956	complement activation	10/889	67/18870	0.001107329	0.037075797	0.031769338	C4BPB/CD46/SERPING1/C1R/CD55/CFHR3/CFH/CFD/CD5L/KRT1	10
GO:0002456	BP	GO:0002456	T cell mediated immunity	15/889	129/18870	0.001107368	0.037075797	0.031769338	RAET1E/IL1R1/TNFSF4/CD70/HMGB1/CD46/TNFRSF1B/CD55/NFKBIZ/ARG1/TAP2/IL18R1/ICAM1/IL6/CLEC4G	15
GO:0046718	BP	GO:0046718	viral entry into host cell	17/889	156/18870	0.001113739	0.037075797	0.031769338	TPCN1/BSG/HYAL2/HMGB1/CD46/IFITM3/CD55/SLC3A2/RFPL4A/IFITM1/ITGB3/INSR/HSPA1B/ICAM1/CD209/GAS6/CLEC4G	17
GO:0014074	BP	GO:0014074	response to purine-containing compound	16/889	143/18870	0.001163778	0.038488337	0.032979709	BSG/ITPR2/PTAFR/EZR/ZFP36L1/FOSL1/FDX1/P2RX1/P2RY2/WNT10B/PDE2A/PENK/FOS/INHBB/AREG/FOSB	16
GO:0036003	BP	GO:0036003	positive regulation of transcription from RNA polymerase II promoter in response to stress	5/889	18/18870	0.001176426	0.03865399	0.033121652	CEBPB/KLF2/ATF3/HIF1A/VEGFA	5
GO:0006959	BP	GO:0006959	humoral immune response	24/889	258/18870	0.001202725	0.039263146	0.033643623	EVPL/C4BPB/PRTN3/CD46/SERPING1/MS4A1/C1R/CD55/PF4V1/CFHR3/CFH/BCL3/DEFB1/CFD/ELANE/CD5L/IL6/KRT1/SPON2/PF4/LTF/CCL13/CAMP/DEFA3	24
GO:0006527	BP	GO:0006527	arginine catabolic process	4/889	11/18870	0.00123744	0.039854933	0.034150711	NOS3/ARG2/NOS2/ARG1	4
GO:0035581	BP	GO:0035581	sequestering of extracellular ligand from receptor	4/889	11/18870	0.00123744	0.039854933	0.034150711	FBN1/CD46/FBN2/GREM2	4
GO:0035567	BP	GO:0035567	non-canonical Wnt signaling pathway	10/889	68/18870	0.001244482	0.039854933	0.034150711	WNT5A/FZD8/ARHGEF19/FZD4/NPHP3/FZD10/CTHRC1/SFRP2/SFRP4/FRZB	10
GO:2000352	BP	GO:2000352	negative regulation of endothelial cell apoptotic process	7/889	36/18870	0.001266637	0.040230363	0.034472408	TNIP2/GATA2/ITGB3/ICAM1/GAS6/SCG2/ANGPTL4	7
GO:0032640	BP	GO:0032640	tumor necrosis factor production	19/889	186/18870	0.001280057	0.040230363	0.034472408	PIK3R1/IRAK3/PTAFR/TWIST1/HMGB1/WNT5A/ARG2/POMC/MC1R/APP/BCL3/ZFP36/GAS6/CD47/IL6/SPON2/PF4/LTF/CCL19	19
GO:0032680	BP	GO:0032680	regulation of tumor necrosis factor production	19/889	186/18870	0.001280057	0.040230363	0.034472408	PIK3R1/IRAK3/PTAFR/TWIST1/HMGB1/WNT5A/ARG2/POMC/MC1R/APP/BCL3/ZFP36/GAS6/CD47/IL6/SPON2/PF4/LTF/CCL19	19
GO:0030218	BP	GO:0030218	erythrocyte differentiation	15/889	131/18870	0.00129608	0.040482508	0.034688465	HMGB2/PTPN2/BCL6/ZFP36L1/KLF2/TSPO2/ACIN1/GATA2/HIF1A/HSPA1B/ZFP36/MYB/AHSP/VEGFA/ALAS2	15
GO:0044706	BP	GO:0044706	multi-multicellular organism process	21/889	216/18870	0.001373716	0.042644205	0.036540769	SLC19A1/B4GALT1/PARP1/BSG/MMP2/CLIC5/PTAFR/PPARD/FOSL1/TEKT4/P2RX1/VDR/VMP1/GJB2/ITGB3/PTGFR/CBS/VEGFA/FOS/CYP1A1/FOSB	21
GO:0002443	BP	GO:0002443	leukocyte mediated immunity	37/889	466/18870	0.00140419	0.043167719	0.036989356	RAET1E/PLEKHM2/IL1R1/BCL6/TNFSF4/C4BPB/PTAFR/CD70/HMGB1/CD46/TNFRSF1B/CLCF1/SERPING1/C1R/CD55/NOS2/NCR3/NFKBIZ/ARG1/TAP2/CD177/WDR1/C17orf99/IL18R1/IL4R/IL9R/GATA2/CD19/BCL3/PTGDR/SERPINB9/ICAM1/ELANE/IL6/SPON2/GRP/CLEC4G	37
GO:0001935	BP	GO:0001935	endothelial cell proliferation	20/889	202/18870	0.001418113	0.043167719	0.036989356	HMGB2/COL8A2/HMGB1/ITGB1BP1/IGF2/PPP1R16B/WNT5A/CDH13/EGR3/GATA2/EGFL7/ITGB3/HIF1A/FLT1/COL8A1/LRG1/PROK2/BMP6/SCG2/VEGFA	20
[truncated: 3,866 more rows]
