# Supplementary material for: The role of mitochondria-related genes and immune infiltration in carotid atherosclerosis: identification of hub targets through bioinformatics and machine learning approaches
Source: Front Genet. 2025 Aug 5;16:1597445. doi: 10.3389/fgene.2025.1597445 (PMC12361237; doi:10.3389/fgene.2025.1597445)
Supplement: Supplementary file 3 [file DataSheet1.zip › Supplementary Data/Supplementary Data 2.txt]

GSE100927
category	subcategory	ID	Description	GeneRatio	BgRatio	pvalue	p.adjust	qvalue	geneID	Count
Environmental Information Processing	Signal transduction	hsa04151	PI3K-Akt signaling pathway	66/1000	362/8842	4.78E-05	0.000732973	0.000512827	ANGPT1/FASLG/AREG/CCND1/BDNF/BRCA1/CCND2/CD19/COL1A1/COL4A3/COL6A2/CSF1R/CSF3/LPAR1/EFNA4/EGFR/FGF2/FGFR1/GHR/GRB2/IBSP/IFNAR1/IFNAR2/IGF1/IL2RG/IL6/IL6R/IL7/IL7R/INSR/ITGA1/ITGA4/ITGA9/ITGB1/ITGB3/ITGB7/LAMB3/LAMC1/LAMC2/MET/MYB/NGFR/NRAS/OSM/PCK1/PCK2/PDGFA/PDGFB/PDGFRB/PRKAA1/RXRA/SGK1/THBS2/TLR2/TLR4/TNXB/ITGA10/FGF18/OSMR/CREB5/AKT3/LPAR6/SGK3/GNG13/GNG2/GNG12	66
NA	NA	hsa04820	Cytoskeleton in muscle cells	54/1000	232/8842	1.26E-07	7.04E-06	4.92E-06	ACTG2/ATP1A2/FMNL1/CAPN3/COL1A1/COL3A1/COL4A3/COL5A1/COL6A2/CSRP2/DAG1/DCN/DMD/DSC2/DSP/ELN/EMD/FBN1/FHL1/ITGA1/ITGA4/ITGA9/ITGB1/ITGB3/ITGB7/MYBPH/MYH9/MYH11/SDC4/SGCD/SNTA1/SNTB2/SPTBN1/THBS2/TNNC1/TNNT3/TPM1/TPM2/TPM3/ITGA10/TCAP/PDLIM7/MYL9/PDLIM5/LDB3/SUN1/DAAM2/LMOD1/INF2/TMEM43/TLN2/LMNB2/COL24A1/AGRN	54
Cellular Processes	Cellular community - eukaryotes	hsa04510	Focal adhesion	48/1000	203/8842	3.87E-07	1.44E-05	1.01E-05	ACTN1/BIRC3/CCND1/CCND2/COL1A1/COL4A3/COL6A2/EGFR/EMP2/FLNA/GRB2/IBSP/IGF1/ILK/ITGA1/ITGA4/ITGA9/ITGB1/ITGB3/ITGB7/LAMB3/LAMC1/LAMC2/MET/MYLK/PPP1R12B/PAK1/PAK3/PDGFA/PDGFB/PDGFRB/PPP1CB/PRKCB/RAC3/ROCK1/THBS2/TNXB/VAV1/PIP5K1B/ITGA10/ROCK2/AKT3/MYL9/VAV3/PARVA/PARVG/TLN2/SHC4	48
Environmental Information Processing	Signal transduction	hsa04015	Rap1 signaling pathway	48/1000	212/8842	1.49E-06	4.98E-05	3.48E-05	ADORA2B/ANGPT1/CSF1R/LPAR1/EFNA4/EGFR/FGF2/FGFR1/FPR1/GNAI1/GNAO1/ID1/IGF1/INSR/ITGAL/ITGAM/ITGB1/ITGB2/ITGB3/LCP2/MET/NGFR/NRAS/P2RY1/PDGFA/PDGFB/PDGFRB/PRKCB/PRKD1/PRKCZ/MAPK13/RAC3/RALB/RALGDS/SIPA1/VAV1/SKAP1/FGF18/AKT3/RASGRP2/VAV3/RASGRP3/APBB1IP/ENAH/PARD3/ARAP3/TLN2/MAGI3	48
Human Diseases	Infectious disease: viral	hsa05170	Human immunodeficiency virus 1 infection	48/1000	213/8842	1.72E-06	5.22E-05	3.65E-05	AP1B1/FASLG/ATM/B2M/BID/BST2/CALR/CASP8/CCNB1/CD3D/CD247/CD4/CDK1/CFL2/PTK2B/FOS/GNAI1/GNAO1/HLA-A/HLA-B/HLA-C/HLA-F/HLA-G/IRAK1/ITPR3/NRAS/PAK1/PAK3/PLCG2/PRKCB/MAPK13/RAC3/TAPBP/TLR2/TLR4/TNF/AP1G2/CCNB2/AKT3/SAMHD1/APOBEC3C/GNG13/CYCS/GNG2/GNG12/APOBEC3G/AP1S3/APOBEC3F	48
Cellular Processes	Cell motility	hsa04810	Regulation of actin cytoskeleton	47/1000	230/8842	3.44E-05	0.000634685	0.00044406	ACTN1/C6/CFL2/LPAR1/EGFR/FGF2/FGFR1/ITGA1/ITGA4/ITGA9/ITGAL/ITGAM/ITGAX/ITGB1/ITGB2/ITGB3/ITGB7/MYH9/MYH11/MYLK/PPP1R12B/NRAS/PAK1/PAK3/PDGFA/PDGFB/PDGFRB/PPP1CB/RAC3/ROCK1/TMSB4X/VAV1/PIP5K1B/ITGA10/FGF18/ARHGEF7/ROCK2/AKT3/ARPC3/MYL9/VAV3/BAIAP2/RRAS2/ARHGEF4/ENAH/GNG12/FGD3	47
Human Diseases	Infectious disease: viral	hsa05169	Epstein-Barr virus infection	46/1000	203/8842	2.40E-06	6.69E-05	4.68E-05	B2M/CCND1/BID/BTK/CALR/CASP8/CCND2/CD3D/CD247/CD19/HLA-A/HLA-B/HLA-C/HLA-DOB/HLA-DPB1/HLA-DQB1/HLA-DRA/HLA-DRB5/HLA-F/HLA-G/IFNAR1/IFNAR2/IL6/CXCL10/IRAK1/IRF7/ITGAL/LYN/GADD45B/NEDD4/OAS1/OAS2/OAS3/PLCG2/MAPK13/RB1/STAT1/TAPBP/TLR2/TNF/TRAF3/SAP30/AKT3/IRF9/BLNK/CYCS	46
Cellular Processes	Transport and catabolism	hsa04142	Lysosome	45/1000	132/8842	2.59E-12	8.66E-10	6.06E-10	ACP2/AP1B1/ARSA/ASAH1/ATP6V0C/CD68/CTSC/TPP1/CTSB/CTSD/CTSH/CTSK/CTSW/FUCA1/FUCA2/GAA/GALC/GALNS/GM2A/GUSB/HEXA/LAMP1/LAMP2/LIPA/M6PR/MAN2B1/MANBA/NAGA/NPC1/SLC11A2/LGMN/SLC11A1/AP1G2/ATP6V0D1/NAPSA/LITAF/TCIRG1/GGA2/PLA2G15/GGA1/LAPTM4B/MCOLN1/GNPTAB/AP1S3/NCOA7	45
Cellular Processes	Transport and catabolism	hsa04145	Phagosome	44/1000	157/8842	5.66E-09	7.89E-07	5.52E-07	ATP6V1A/ATP6V1B2/ATP6V0C/ATP6V1C1/C3/CALR/CANX/CD36/SCARB1/CYBA/DYNC1I1/FCGR2A/HLA-A/HLA-B/HLA-C/HLA-DOB/HLA-DPB1/HLA-DQB1/HLA-DRA/HLA-DRB5/HLA-F/HLA-G/ITGAM/ITGB1/ITGB2/ITGB3/LAMP1/LAMP2/M6PR/MRC1/MSR1/NCF4/OLR1/THBS2/TLR2/TLR4/MARCO/FCGR2C/ATP6V0D1/TCIRG1/TUBB3/TUBA1C/TUBB2B/NCF1	44
Environmental Information Processing	Signaling molecules and interaction	hsa04514	Cell adhesion molecules	41/1000	157/8842	1.62E-07	7.75E-06	5.42E-06	CD2/CD4/CD34/CD40LG/CDH3/CNTN1/HLA-A/HLA-B/HLA-C/HLA-DOB/HLA-DPB1/HLA-DQB1/HLA-DRA/HLA-DRB5/HLA-F/HLA-G/ITGA4/ITGA9/ITGAL/ITGAM/ITGB1/ITGB2/ITGB7/NCAM1/CLDN11/PTPRD/PTPRS/SDC4/SELP/SIGLEC1/CLDN5/NRXN3/NRXN2/SLITRK3/NLGN1/ICOSLG/CLDN14/ICOS/F11R/JAM2/CD276	41
Human Diseases	Cancer: overview	hsa05205	Proteoglycans in cancer	41/1000	204/8842	0.0001573	0.001751269	0.001225281	FASLG/CCND1/CAMK2G/COL1A1/DCN/EGFR/FGF2/FGFR1/FLNA/GPC3/GRB2/IGF1/ITGB1/ITGB3/ITPR3/MET/PPP1R12B/NRAS/PAK1/PLAU/PLCG2/PPP1CB/PRKCB/MAPK13/PTPN6/PTPN11/ROCK1/SDC4/TLR2/TLR4/TNF/VAV1/WNT11/FZD5/FZD6/ROCK2/AKT3/VAV3/RRAS2/HPSE2/WNT5B	41
Organismal Systems	Development and regeneration	hsa04360	Axon guidance	40/1000	184/8842	3.04E-05	0.000596992	0.000417688	ABL1/CAMK2G/CFL2/EFNA4/EFNB2/EPHA3/EPHA4/EPHB2/EPHB6/GNAI1/ILK/ITGB1/MET/NRAS/PAK1/PAK3/PLCG2/PRKCZ/PTPN11/RAC3/ROBO2/ROCK1/SEMA3B/NRP1/SLIT2/NTN1/ROCK2/SRGAP3/PLXNC1/MYL9/SEMA4D/SRGAP2/PLXNB2/PLXNA3/ENAH/PARD3/SEMA3G/RGMA/NTN4/WNT5B	40
Organismal Systems	Development and regeneration	hsa04380	Osteoclast differentiation	39/1000	142/8842	7.61E-08	5.08E-06	3.56E-06	BTK/CSF1R/CTSK/CYBA/FCGR2A/FOS/FOSB/GRB2/IFNAR1/IFNAR2/IFNGR1/IL1B/ITGB3/ITPR3/JUNB/LCK/LCP2/MITF/NCF4/PLCG2/PPARG/MAPK13/STAT1/TNF/TYROBP/TNFRSF11A/FCGR2C/AKT3/LILRB2/SIRPB1/IRF9/LILRB4/LILRA2/LILRA4/BLNK/TREM2/LILRA6/SIRPA/NCF1	39
Human Diseases	Infectious disease: bacterial	hsa05152	Tuberculosis	38/1000	180/8842	9.28E-05	0.001240432	0.000867872	ATP6V0C/BID/C3/CAMK2G/CASP8/CR1/CR1L/CTSD/FCER1G/FCGR2A/HLA-DOB/HLA-DPB1/HLA-DQB1/HLA-DRA/HLA-DRB5/IFNGR1/IL1B/IL6/IRAK1/ITGAM/ITGAX/ITGB2/LAMP1/LAMP2/LSP1/MRC1/MAPK13/STAT1/TLR1/TLR2/TLR4/TNF/FCGR2C/ATP6V0D1/AKT3/TCIRG1/CYCS/CARD9	38
Organismal Systems	Immune system	hsa04650	Natural killer cell mediated cytotoxicity	33/1000	135/8842	1.21E-05	0.000268974	0.000188188	FASLG/BID/CD247/PTK2B/FCER1G/GRB2/GZMB/HLA-A/HLA-B/HLA-C/HLA-G/IFNAR1/IFNAR2/IFNGR1/ITGAL/ITGB2/LCK/LCP2/NRAS/PAK1/PLCG2/PRKCB/PTPN6/PTPN11/RAC3/TNF/TYROBP/VAV1/ZAP70/TNFSF10/VAV3/HCST/SHC4	33
Human Diseases	Infectious disease: viral	hsa05162	Measles	31/1000	139/8842	0.000141883	0.001717092	0.001201369	FASLG/CCND1/BID/CASP8/CCND2/CD3D/FOS/HSPA6/IFNAR1/IFNAR2/IL1B/IL2RG/IL6/IRAK1/IRF7/MX1/MX2/OAS1/OAS2/OAS3/STAT1/STAT5A/TLR2/TLR4/TRAF3/AKT3/IRF9/BBC3/RAB9B/CYCS/IFIH1	31
Organismal Systems	Immune system	hsa04640	Hematopoietic cell lineage	30/1000	99/8842	2.38E-07	9.94E-06	6.95E-06	ANPEP/CD2/CD3D/CD4/CD19/CD33/CD34/CD36/CD37/CR1/CR1L/CSF1R/CSF2RA/CSF3/HLA-DOB/HLA-DPB1/HLA-DQB1/HLA-DRA/HLA-DRB5/IL1B/IL6/IL6R/IL7/IL7R/ITGA1/ITGA4/ITGAM/ITGB3/MME/TNF	30
Organismal Systems	Immune system	hsa04611	Platelet activation	29/1000	125/8842	0.00011068	0.00142181	0.000994774	BTK/COL1A1/COL3A1/FCER1G/FCGR2A/GNAI1/GUCY1A2/ITGB1/ITGB3/ITPR3/LCP2/LYN/MYLK/P2RY1/PLCG2/PPP1CB/PRKCZ/MAPK13/PTGIR/ROCK1/PLA2G4C/VAMP8/ROCK2/AKT3/RASGRP1/RASGRP2/APBB1IP/TLN2/FERMT3	29
Human Diseases	Infectious disease: parasitic	hsa05140	Leishmaniasis	28/1000	77/8842	7.09E-09	7.89E-07	5.52E-07	C3/CR1/CR1L/CYBA/FCGR2A/FOS/HLA-DOB/HLA-DPB1/HLA-DQB1/HLA-DRA/HLA-DRB5/IFNGR1/IL1B/IRAK1/ITGA4/ITGAM/ITGB1/ITGB2/NCF4/PRKCB/MAPK13/PTPN6/STAT1/TLR2/TLR4/TNF/FCGR2C/NCF1	28
Human Diseases	Immune disease	hsa05323	Rheumatoid arthritis	27/1000	94/8842	3.01E-06	7.72E-05	5.40E-05	ANGPT1/ATP6V1A/ATP6V1B2/ATP6V0C/ATP6V1C1/CTSK/FOS/HLA-DOB/HLA-DPB1/HLA-DQB1/HLA-DRA/HLA-DRB5/IL1B/IL6/ITGAL/ITGB2/LTB/MMP1/CCL3/TLR2/TLR4/TNF/TNFSF13/TNFRSF11A/ATP6V0D1/TCIRG1/CCL3L3	27
Organismal Systems	Immune system	hsa04659	Th17 cell differentiation	27/1000	108/8842	4.83E-05	0.000732973	0.000512827	RUNX1/CD3D/CD247/CD4/FOS/HLA-DOB/HLA-DPB1/HLA-DQB1/HLA-DRA/HLA-DRB5/IFNGR1/IL1B/IL2RG/IL6/IL6R/IL6ST/LCK/SMAD3/MAPK13/RORA/RXRA/STAT1/STAT5A/ZAP70/IL27RA/TBX21/IL21R	27
Human Diseases	Cardiovascular disease	hsa05416	Viral myocarditis	25/1000	69/8842	4.94E-08	4.13E-06	2.89E-06	ABL1/CCND1/BID/CASP8/CD40LG/CXADR/DAG1/DMD/HLA-A/HLA-B/HLA-C/HLA-DOB/HLA-DPB1/HLA-DQB1/HLA-DRA/HLA-DRB5/HLA-F/HLA-G/ITGAL/ITGB2/RAC3/SGCD/SNTA1/SNTB2/CYCS	25
Human Diseases	Cardiovascular disease	hsa05410	Hypertrophic cardiomyopathy	25/1000	99/8842	7.63E-05	0.001061639	0.000742779	CACNA1C/CACNB1/DAG1/DMD/EMD/IGF1/IL6/ITGA1/ITGA4/ITGA9/ITGB1/ITGB3/ITGB7/PRKAA1/RYR2/SGCD/SLC8A2/SNTA1/SNTB2/TNF/TNNC1/TPM1/TPM2/TPM3/ITGA10	25
Organismal Systems	Immune system	hsa04662	B cell receptor signaling pathway	23/1000	91/8842	0.000143948	0.001717092	0.001201369	BLK/BTK/CD19/CD81/FOS/GRB2/LYN/NRAS/PLCG2/PRKCB/PTPN6/RAC3/VAV1/AKT3/LILRB2/VAV3/LILRB4/LILRA2/LILRA4/RASGRP3/DAPP1/BLNK/LILRA6	23
Organismal Systems	Immune system	hsa04612	Antigen processing and presentation	21/1000	80/8842	0.000155948	0.001751269	0.001225281	B2M/CALR/CANX/CD4/CTSB/HLA-A/HLA-B/HLA-C/HLA-DOB/HLA-DPB1/HLA-DQB1/HLA-DRA/HLA-DRB5/HLA-F/HLA-G/HSPA2/HSPA6/LGMN/TAPBP/TNF/IFI30	21
Organismal Systems	Digestive system	hsa04979	Cholesterol metabolism	18/1000	51/8842	5.74E-06	0.00013689	9.58E-05	ABCA1/APOC1/APOC2/APOE/TSPO/CD36/SCARB1/CYP27A1/LIPA/LIPC/LPL/NPC1/STARD3/CIDEB/MYLIP/ANGPTL4/NCEH1/OSBPL5	18
Human Diseases	Infectious disease: parasitic	hsa05144	Malaria	17/1000	50/8842	1.84E-05	0.00038379	0.00026852	CD36/CD40LG/CD81/CR1/CR1L/CSF3/HBA2/IL1B/IL6/ITGAL/ITGB2/MET/SELP/THBS2/TLR2/TLR4/TNF	17
Human Diseases	Endocrine and metabolic disease	hsa04940	Type I diabetes mellitus	15/1000	43/8842	4.03E-05	0.00067359	0.000471279	FASLG/GZMB/HLA-A/HLA-B/HLA-C/HLA-DOB/HLA-DPB1/HLA-DQB1/HLA-DRA/HLA-DRB5/HLA-F/HLA-G/ICA1/IL1B/TNF	15
Human Diseases	Immune disease	hsa05332	Graft-versus-host disease	15/1000	44/8842	5.49E-05	0.000796875	0.000557536	FASLG/GZMB/HLA-A/HLA-B/HLA-C/HLA-DOB/HLA-DPB1/HLA-DQB1/HLA-DRA/HLA-DRB5/HLA-F/HLA-G/IL1B/IL6/TNF	15
Human Diseases	Immune disease	hsa05330	Allograft rejection	14/1000	38/8842	3.61E-05	0.000634685	0.00044406	FASLG/CD40LG/GZMB/HLA-A/HLA-B/HLA-C/HLA-DOB/HLA-DPB1/HLA-DQB1/HLA-DRA/HLA-DRB5/HLA-F/HLA-G/TNF	14
GSE43292
category	subcategory	ID	Description	GeneRatio	BgRatio	pvalue	p.adjust	qvalue	geneID	Count
Environmental Information Processing	Signaling molecules and interaction	hsa04060	Cytokine-cytokine receptor interaction	68/1039	298/8842	3.23E-08	5.33E-07	3.40E-07	IL31RA/TNFSF15/TNFRSF21/BMPR1A/CCR1/CSF1R/IL17RA/CD4/IL6R/IL1RN/IL10RA/CCL21/IL10RB/CCL14/TNFRSF11A/IL2RG/TNFSF8/CSF2RB/IL2RB/IFNAR2/TNFSF10/ACKR4/TNFRSF1B/CSF2RA/CSF1/TGFB3/CCL8/TNFSF13B/IFNGR1/CXCL16/BMPR1B/TNFRSF14/CXCL10/CSF3R/TGFB2/IL18/IL10/IL13RA2/IL18RAP/TNFRSF9/IL12RB2/CCL3/IL7/GHR/CXCR4/TNFRSF17/CCL3L3/IL1B/CCL2/CD27/CXCL11/CCR2/IL36B/IL7R/IL2RA/OSM/IL3RA/CXCL8/CCL19/INHBA/CCL4L2/CXCL2/…	68
Human Diseases	Infectious disease: bacterial	hsa05152	Tuberculosis	62/1039	180/8842	6.22E-16	6.84E-14	4.36E-14	CASP10/NOD2/STAT1/CORO1A/HLA-DOB/CALML4/TLR6/AKT3/SYK/IL10RA/ITGAM/MAPK13/IL10RB/ATP6V0C/ITGB2/FCER1G/BID/CAMK2G/ATP6V0D1/ATP6V0B/CASP8/ITGAX/TCIRG1/TGFB3/CD14/IFNGR1/MYD88/MRC1/HLA-DMA/CTSD/CTSS/LSP1/ATP6V0D2/CD74/FCGR3A/TGFB2/FCGR2B/CR1/TLR1/ATP6AP1/IL18/IL10/CD209/FCGR2A/HLA-DOA/JAK2/CLEC7A/HLA-DPB1/NFYB/FCGR1A/HLA-DMB/CR1L/HLA-DPA1/TLR2/HLA-DRA/IL1B/HLA-DRB3/HLA-DRB1/C3/HLA-DQB1/HLA-DQA1/CLEC…	62
Organismal Systems	Immune system	hsa04062	Chemokine signaling pathway	61/1039	193/8842	9.51E-14	4.48E-12	2.86E-12	PAK1/STAT1/GRK5/RAC2/PLCB4/LYN/VAV3/GNG12/CCR1/ADCY7/ELMO1/DOCK2/ROCK2/AKT3/PRKCD/PLCB2/PRKCB/GRB2/VAV1/CCL21/PIK3CG/ADCY5/TIAM1/PIK3CD/CCL14/HCK/PTK2/ARRB1/PARD3/PIK3R5/JAK3/CCL8/GNAI1/ARRB2/FGR/ADCY9/CXCL16/PTK2B/NCF1/SHC4/CXCL10/WAS/JAK2/ITK/ADCY3/CCL3/CXCR4/CCL3L3/CCL2/CXCL11/CCR2/CXCL8/CCL19/CCL4L2/CXCL2/CX3CR1/CCL5/CCL13/CXCL1/CCL18/CXCL9	61
NA	NA	hsa04820	Cytoskeleton in muscle cells	58/1039	232/8842	1.10E-08	2.13E-07	1.36E-07	ATP1A2/SGCE/ACTN2/MYOZ2/ITGB7/FLNC/PDLIM3/TMEM43/PDLIM1/TPM2/MYL9/AMPD3/TMOD1/SGCB/FMNL1/MYOM1/LMOD1/SYNPO2/LMNB1/LDB3/SGCA/SGCD/MYH11/DES/CSRP1/VCL/ITGA6/COL11A1/DMD/MYH10/SUN1/TLN2/ITGA8/ACTC1/COL4A5/ITGA7/SYNE1/FHL1/ITGA4/DSC2/ITGA9/SSPN/THBS1/ACTG2/DIAPH3/PDLIM7/DAAM2/ANK3/AMPD1/ITGA11/ITGA10/SYNE2/MYOZ1/ELN/ANKRD1/COL1A1/SGCG/DCN	58
Cellular Processes	Transport and catabolism	hsa04145	Phagosome	56/1039	157/8842	2.89E-15	2.39E-13	1.52E-13	HLA-B/HLA-A/CORO1A/ATP6V1A/HLA-DOB/TLR6/TAP2/ITGAM/HLA-F/HLA-C/ATP6V0C/CYBB/ITGB2/M6PR/NCF4/ATP6V0D1/ATP6V0B/CTSL/TAP1/ATP6V1B2/TCIRG1/CD36/CD14/MRC1/NCF2/HLA-DMA/NCF1/CTSS/CYBA/ATP6V0D2/FCGR3A/FCGR2B/ATP6AP1/CD209/SCARB1/THBS1/COLEC12/FCGR2A/HLA-DOA/CLEC7A/HLA-DPB1/FCGR1A/HLA-DMB/HLA-DPA1/TLR2/MSR1/DYNC1I1/HLA-DRA/HLA-DRB3/HLA-DRB1/C3/MARCO/TFRC/HLA-DQB1/HLA-DQA1/OLR1	56
Cellular Processes	Cell motility	hsa04810	Regulation of actin cytoskeleton	56/1039	230/8842	5.32E-08	7.63E-07	4.87E-07	CFL2/PAK1/ENAH/RAC2/LPAR1/VAV3/GNG12/ITGB7/NCKAP1L/MYL9/ITGAL/NCKAP1/ROCK2/AKT3/FGF2/ARPC1B/PPP1R12A/PFN2/VAV1/ITGAM/PPP1CA/TIAM1/PAK3/PIK3CD/ITGB2/PTK2/FGFR2/FGFR1/MYLK/ITGAE/MYH11/VCL/ITGA6/RGCC/ITGAX/LIMK1/MYH10/PPP1CB/EGFR/ITGA8/FGF1/SSH2/ACTN4/ITGA7/ITGA4/IQGAP2/PPP1R12B/C7/PIP5K1B/ITGA9/SCIN/DIAPH3/PDGFD/ITGA11/CXCR4/ITGA10	56
Human Diseases	Cardiovascular disease	hsa05417	Lipid and atherosclerosis	54/1039	216/8842	3.55E-08	5.58E-07	3.56E-07	PLCB4/LYN/NLRP3/VAV3/MIB1/CALML4/ROCK2/TLR6/AKT3/PLCB2/HSPA2/VAV1/MAPK13/PIK3CD/CYBB/PTK2/BID/NCF4/CAMK2G/CASP1/TNFSF10/CASP8/ICAM1/MMP9/CD36/CD14/TRAF3/SELE/MYD88/NCF2/NCF1/PYCARD/CYBA/XBP1/PPARG/IL18/HSPA6/APOB/JAK2/LY96/CCL3/TLR2/CCL3L3/VLDLR/IL1B/CCL2/ABCA1/CXCL8/CXCL2/CCL5/CXCL1/MMP1/OLR1/FOS	54
Cellular Processes	Cellular community - eukaryotes	hsa04510	Focal adhesion	53/1039	203/8842	9.71E-09	2.07E-07	1.32E-07	IBSP/PAK1/RAC2/VAV3/ITGB7/MYL9/ROCK2/AKT3/PPP1R12A/PRKCB/GRB2/VAV1/PPP1CA/PAK3/PIK3CD/PTK2/EMP2/MYLK/PARVG/FLT1/VCL/ITGA6/RAPGEF1/CAV1/PPP1CB/EGFR/TLN2/ITGA8/ERBB2/ACTN4/COL4A5/ITGA7/CAV2/SHC4/IGF1R/VWF/FYN/ITGA4/PPP1R12B/PIP5K1B/IGF1/ITGA9/BIRC3/EMP1/THBS1/PDGFD/FLNA/ITGA11/ITGA10/SPP1/KDR/COL1A1/TNC	53
Environmental Information Processing	Signaling molecules and interaction	hsa04514	Cell adhesion molecules	52/1039	157/8842	8.58E-13	3.15E-11	2.01E-11	SIGLEC1/NEGR1/CNTN1/HLA-B/ITGB7/HLA-A/CD4/HLA-DOB/ITGAL/NLGN1/ITGAM/HLA-F/HLA-C/ITGB2/PECAM1/CD86/ITGA6/ICAM1/NEO1/SELE/PDCD1LG2/ITGA8/SELL/CDH5/SELPLG/NRXN3/HLA-DMA/CD80/ICAM3/PTPRC/SPN/JAM3/ITGA4/CDH2/ITGA9/CD22/HLA-DOA/HLA-DPB1/CD28/HLA-DMB/PTPRD/HLA-DPA1/HLA-DRA/CLDN1/HLA-DRB3/HLA-DRB1/CD226/CD2/HLA-DQB1/HLA-DQA1/CADM3/NLGN4Y	52
Human Diseases	Cancer: overview	hsa05205	Proteoglycans in cancer	51/1039	204/8842	8.55E-08	1.08E-06	6.92E-07	GPC3/PAK1/VAV3/ROCK2/AKT3/HCLS1/PTPN6/FGF2/PPP1R12A/PRKCB/GRB2/VAV1/MAPK13/PPP1CA/FZD6/PLAUR/TIAM1/PIK3CD/PTK2/FGFR1/ITPR2/CAMK2G/PLCE1/CTSL/CAV1/MMP9/PLAU/PPP1CB/EGFR/ERBB2/FZD7/CAV2/IGF1R/TGFB2/PPP1R12B/IGF1/THBS1/MYC/FLNA/ANK3/TLR2/ERBB4/HPSE2/HIF1A/FZD4/KDR/MIR21/COL1A1/HBEGF/DCN/TIMP3	51
Environmental Information Processing	Signal transduction	hsa04015	Rap1 signaling pathway	51/1039	212/8842	3.15E-07	3.46E-06	2.21E-06	ENAH/RAC2/LPAR1/PLCB4/DOCK4/VAV3/LCP2/ADCY7/CSF1R/APBB1IP/CALML4/PRKD1/ITGAL/AKT3/SIPA1L2/PLCB2/FGF2/PRKCB/PFN2/VAV1/ITGAM/MAPK13/ADCY5/TIAM1/PIK3CD/ITGB2/FGFR2/FGFR1/RASGRP3/PARD3/PLCE1/FLT1/RAPGEF1/CSF1/RASSF5/GNAI1/EGFR/TLN2/FGF1/ADCY9/IGF1R/MAGI2/IGF1/THBS1/PDGFD/ADCY3/RALA/FPR1/GRIN2A/KDR/ANGPT1	51
Cellular Processes	Transport and catabolism	hsa04142	Lysosome	48/1039	132/8842	1.25E-13	5.16E-12	3.29E-12	NEU1/TPP1/CD68/GNS/CTSA/CTSC/GNPTAB/ATP6V0C/ACP2/M6PR/GGA2/MAN2B1/GUSB/GALC/NPC1/LGMN/CTSH/FUCA1/DMXL2/HEXA/ATP6V0D1/ATP6V0B/CTSL/NAGA/CTSB/LIPA/PLA2G15/LAPTM5/TCIRG1/AP1G2/GLA/GM2A/CTSD/CTSS/MCOLN1/ACP5/IGF2R/AP1B1/ATP6V0D2/SLC11A1/ATP6AP1/HEXB/GALNS/CTSZ/GAA/CTSK/LAMP3/NPC2	48
Human Diseases	Immune disease	hsa05323	Rheumatoid arthritis	47/1039	94/8842	5.09E-20	1.68E-17	1.07E-17	ATP6V1A/HLA-DOB/ITGAL/ATP6V0C/ITGB2/TNFRSF11A/CD86/ATP6V0D1/ATP6V0B/CTSL/FLT1/ATP6V1B2/ICAM1/TCIRG1/CSF1/TGFB3/TNFSF13B/HLA-DMA/CD80/ACP5/ATP6V0D2/TGFB2/ATP6AP1/IL18/HLA-DOA/HLA-DPB1/CD28/HLA-DMB/CCL3/CTSK/HLA-DPA1/TLR2/CCL3L3/HLA-DRA/IL1B/HLA-DRB3/CCL2/ANGPT1/HLA-DRB1/CXCL8/CXCL2/CCL5/CXCL1/HLA-DQB1/HLA-DQA1/MMP1/FOS	47
Human Diseases	Infectious disease: viral	hsa05164	Influenza A	46/1039	172/8842	4.22E-08	6.32E-07	4.04E-07	TRIM25/MX2/OAS1/OAS2/STAT1/OAS3/NLRP3/HLA-DOB/AKT3/SLC25A4/PRKCB/PIK3CD/BID/IFNAR2/CASP1/TNFSF10/IFIH1/CASP8/ICAM1/TRAF3/IFNGR1/MYD88/KPNA2/HLA-DMA/PYCARD/CXCL10/KPNA5/IL18/HLA-DOA/JAK2/HLA-DPB1/HLA-DMB/HLA-DPA1/RSAD2/HLA-DRA/MX1/IL1B/HLA-DRB3/CCL2/HLA-DRB1/SOCS3/CXCL8/TLR7/CCL5/HLA-DQB1/HLA-DQA1	46
Organismal Systems	Development and regeneration	hsa04380	Osteoclast differentiation	44/1039	142/8842	5.80E-10	1.47E-08	9.39E-09	STAT1/BTK/LCP2/CSF1R/TYROBP/BLNK/AKT3/SYK/GRB2/MAPK13/PIK3CD/TNFRSF11A/SIRPA/NCF4/ITPR2/IFNAR2/TREM2/SPI1/LILRB2/CSF1/LILRB3/IFNGR1/NCF2/LILRB4/LILRB1/NCF1/ACP5/CYBA/FYN/FCGR3A/TGFB2/FCGR2B/PPARG/FCGR2A/LILRB5/FCGR1A/LILRA3/CTSK/SIRPB1/LILRA1/IL1B/JUNB/SOCS3/FOS	44
Organismal Systems	Immune system	hsa04640	Hematopoietic cell lineage	42/1039	99/8842	8.49E-15	5.60E-13	3.57E-13	CD38/CSF1R/CD4/IL6R/HLA-DOB/ITGAM/CD33/MME/ANPEP/CD37/ITGA6/CSF2RA/CSF1/CD36/CD14/HLA-DMA/CSF3R/CD1C/ITGA4/CR1/CD22/HLA-DOA/HLA-DPB1/FCGR1A/HLA-DMB/CR1L/HLA-DPA1/IL7/FLT3/HLA-DRA/IL1B/CD3G/HLA-DRB3/HLA-DRB1/IL7R/IL2RA/IL3RA/TFRC/CD2/MS4A1/HLA-DQB1/HLA-DQA1	42
Human Diseases	Infectious disease: parasitic	hsa05140	Leishmaniasis	38/1039	77/8842	3.50E-16	5.77E-14	3.68E-14	STAT1/HLA-DOB/PTPN6/PRKCB/ITGAM/MAPK13/CYBB/ITGB2/NCF4/TGFB3/IFNGR1/MYD88/NCF2/HLA-DMA/NCF1/CYBA/FCGR3A/ITGA4/TGFB2/CR1/IL10/FCGR2A/HLA-DOA/JAK2/HLA-DPB1/FCGR1A/HLA-DMB/CR1L/HLA-DPA1/TLR2/HLA-DRA/IL1B/HLA-DRB3/HLA-DRB1/C3/HLA-DQB1/HLA-DQA1/FOS	38
Environmental Information Processing	Signaling molecules and interaction	hsa04061	Viral protein interaction with cytokine and cytokine receptor	36/1039	100/8842	2.08E-10	5.72E-09	3.65E-09	CCR1/CSF1R/IL6R/IL10RA/CCL21/IL10RB/CCL14/IL2RG/IL2RB/TNFSF10/ACKR4/TNFRSF1B/CSF1/CCL8/TNFRSF14/CXCL10/IL18/IL10/IL18RAP/CCL3/CXCR4/CCL3L3/CCL2/CXCL11/CCR2/IL2RA/CXCL8/CCL19/CCL4L2/CXCL2/CX3CR1/CCL5/CCL13/CXCL1/CCL18/CXCL9	36
Human Diseases	Infectious disease: bacterial	hsa05150	Staphylococcus aureus infection	36/1039	100/8842	2.08E-10	5.72E-09	3.65E-09	HLA-DOB/ITGAL/C1QA/ITGAM/C2/C1QC/ITGB2/PTAFR/C1QB/C5AR1/ICAM1/SELPLG/CFI/HLA-DMA/FPR3/C3AR1/FCGR3A/FCGR2B/IL10/FCGR2A/HLA-DOA/HLA-DPB1/FCGR1A/HLA-DMB/HLA-DPA1/FPR1/HLA-DRA/C4B/CFD/HLA-DRB3/HLA-DRB1/FPR2/C3/MASP1/HLA-DQB1/HLA-DQA1	36
Human Diseases	Cardiovascular disease	hsa05416	Viral myocarditis	34/1039	69/8842	1.37E-14	7.52E-13	4.80E-13	HLA-B/SGCE/RAC2/HLA-A/HLA-DOB/ITGAL/SGCB/HLA-F/HLA-C/ITGB2/BID/SGCA/CD86/SGCD/CAV1/CASP8/ICAM1/DMD/HLA-DMA/CD80/FYN/SSPN/HLA-DOA/HLA-DPB1/CXADR/CD28/HLA-DMB/HLA-DPA1/HLA-DRA/HLA-DRB3/HLA-DRB1/SGCG/HLA-DQB1/HLA-DQA1	34
Organismal Systems	Immune system	hsa04670	Leukocyte transendothelial migration	34/1039	116/8842	2.37E-07	2.80E-06	1.78E-06	RAC2/VAV3/TXK/MYL9/ITGAL/ROCK2/PRKCB/VAV1/ITGAM/MAPK13/PIK3CD/CYBB/ITGB2/PTK2/NCF4/PECAM1/VCL/ICAM1/MMP9/RASSF5/GNAI1/NCF2/CDH5/PTK2B/ACTN4/NCF1/CYBA/JAM3/RHOH/ITGA4/ITK/CTNNA3/CXCR4/CLDN1	34
Human Diseases	Infectious disease: parasitic	hsa05145	Toxoplasmosis	33/1039	111/8842	2.47E-07	2.81E-06	1.79E-06	STAT1/HLA-DOB/AKT3/IL10RA/MAPK13/PIK3CG/IL10RB/PIK3R5/ITGA6/CASP8/TGFB3/ALOX5/GNAI1/IFNGR1/MYD88/PPIF/HLA-DMA/TGFB2/IL10/BIRC3/HSPA6/HLA-DOA/JAK2/HLA-DPB1/HLA-DMB/LY96/HLA-DPA1/TLR2/HLA-DRA/HLA-DRB3/HLA-DRB1/HLA-DQB1/HLA-DQA1	33
Organismal Systems	Immune system	hsa04662	B cell receptor signaling pathway	30/1039	91/8842	6.83E-08	9.02E-07	5.75E-07	INPP5D/RAC2/LYN/VAV3/BTK/BLNK/AKT3/PIK3AP1/SYK/PTPN6/PRKCB/GRB2/VAV1/PIK3CD/DAPP1/RASGRP3/LILRB2/LILRB3/LILRB4/LILRB1/FCGR2B/CD22/CD72/LILRB5/IFITM1/BANK1/LILRA3/CD79A/LILRA1/FOS	30
Organismal Systems	Immune system	hsa04612	Antigen processing and presentation	29/1039	80/8842	1.00E-08	2.07E-07	1.32E-07	HLA-B/TAPBP/HLA-A/CD4/HLA-DOB/TAP2/HSPA2/HLA-F/HLA-C/LGMN/IFI30/CTSL/TAP1/CTSB/HLA-DMA/CTSS/CD74/HSPA6/HLA-DOA/HLA-DPB1/NFYB/HLA-DMB/HLA-DPA1/HLA-DRA/HLA-DRB3/HLA-DRB1/KLRC4/HLA-DQB1/HLA-DQA1	29
Human Diseases	Immune disease	hsa05321	Inflammatory bowel disease	25/1039	65/8842	2.65E-08	4.59E-07	2.93E-07	NOD2/STAT1/MAF/HLA-DOB/IL2RG/TGFB3/IFNGR1/HLA-DMA/TGFB2/IL18/IL10/HLA-DOA/HLA-DPB1/IL18RAP/HLA-DMB/IL12RB2/HLA-DPA1/TLR2/HLA-DRA/TLR5/IL1B/HLA-DRB3/HLA-DRB1/HLA-DQB1/HLA-DQA1	25
Human Diseases	Endocrine and metabolic disease	hsa04940	Type I diabetes mellitus	23/1039	43/8842	3.06E-11	1.01E-09	6.43E-10	HLA-B/GZMB/HLA-A/HLA-DOB/HLA-F/HLA-C/CD86/CPE/ICA1/HLA-DMA/CD80/HLA-DOA/HLA-DPB1/CD28/HLA-DMB/GAD1/HLA-DPA1/HLA-DRA/IL1B/HLA-DRB3/HLA-DRB1/HLA-DQB1/HLA-DQA1	23
Human Diseases	Infectious disease: parasitic	hsa05144	Malaria	21/1039	50/8842	5.69E-08	7.83E-07	4.99E-07	ITGAL/ITGB2/PECAM1/ICAM1/CD36/TGFB3/SELE/MYD88/ACKR1/TGFB2/CR1/IL18/IL10/THBS1/CR1L/TLR2/IL1B/CCL2/CXCL8/KLRC4-KLRK1/KLRB1	21
Human Diseases	Immune disease	hsa05330	Allograft rejection	20/1039	38/8842	8.86E-10	2.09E-08	1.33E-08	HLA-B/GZMB/HLA-A/HLA-DOB/HLA-F/HLA-C/CD86/HLA-DMA/CD80/IL10/HLA-DOA/HLA-DPB1/CD28/HLA-DMB/HLA-DPA1/HLA-DRA/HLA-DRB3/HLA-DRB1/HLA-DQB1/HLA-DQA1	20
Human Diseases	Immune disease	hsa05332	Graft-versus-host disease	20/1039	44/8842	2.32E-08	4.25E-07	2.71E-07	HLA-B/GZMB/HLA-A/HLA-DOB/HLA-F/HLA-C/CD86/HLA-DMA/CD80/HLA-DOA/HLA-DPB1/CD28/HLA-DMB/HLA-DPA1/HLA-DRA/IL1B/HLA-DRB3/HLA-DRB1/HLA-DQB1/HLA-DQA1	20
Organismal Systems	Immune system	hsa04672	Intestinal immune network for IgA production	20/1039	49/8842	2.08E-07	2.55E-06	1.62E-06	ITGB7/HLA-DOB/CD86/TNFSF13B/HLA-DMA/CD80/ITGA4/IL10/HLA-DOA/HLA-DPB1/CD28/HLA-DMB/HLA-DPA1/CXCR4/TNFRSF17/HLA-DRA/HLA-DRB3/HLA-DRB1/HLA-DQB1/HLA-DQA1	20
